# Supplementary material for: Mast-cell derived nerve growth factor drives ILC2 pro-tumoral functions in bladder cancer
Source: Nat Commun. 2026 Feb 21;17:3061. doi: 10.1038/s41467-026-69841-y (PMC13039139; doi:10.1038/s41467-026-69841-y)
Supplement: Supplementary file 4 — Source data [file 41467_2026_69841_MOESM4_ESM.xlsx]

## Sheet: Figure 1
	Figure 1
A/B		dataset	NGF_expression	NGF_quartile	os_time	os_event	pfs_time	pfs_event	D	Healthy	Tumor		E	HDs	Patients			G		HDs							Patients
		GSE48075	0.002107159	Q3						0.87761	0.900316			0.32	1.027				ILC1s	2.51e-05	0.000203	0.002074	9.92e-05	0.0099	0.001		0	0	0.001	0	0.0238161	0.065	0	0.002	0	0.00301075
		GSE48075	-1.592011036	Q1	37.2	1				0.858909	0.581154			1.246	4.012				ILC2s	0.036	0.033645	0.036181	0.000512	0.04	0.003		0.015	0.08	0	0.00295429	0.0885883	0.08	0.016	0.027	0.07	0.00611631
		GSE48075	-0.139929282	Q2	60	0				0.491979	80.7246			0.32	0.327				ILCPs	0.003035	0.004565	0.00214	0.002579	0.008	0.0044		0.0416128	0.016	0.004	0.0530838	0.0166866	0.0005	0.003	0	0.0017	0
		GSE48075	0.693547369	Q4	2026-09-02	1				3.11543	3.89195			0.32	0.32
		GSE48075	-0.116590302	Q2						1.89681	52.9462			1.128	0.4
		GSE48075	-0.484681471	Q2							17.0949			0.352	0.32
		GSE48075	0.267116958	Q3	2026-06-07	1					18.1974			0.32	0.4			H	blood HDs	blood BC	TME BC			I		CD3	TrkA	GATA3
		GSE48075	0.148652388	Q3							12.0087			0.424	1.077				2.5	33.3	70				0	0	0	0
		GSE48075	-0.87865925	Q1							4.83622			0.327	0.926				0	18	25				1	0	0	0
		GSE48075	0.372441756	Q3	2026-04-20	1					1.25681			0.32	4.53				15.4	25	0				2	0	0	0
		GSE48075	-0.067259754	Q2							1.26811				1.699				5	31.1	48.1				2	0	0	0
		GSE48075	0.181414767	Q3	68.1	1					1.06674				0.32				16	22.7	52.2				3	0	0	0
		GSE48075	0.06223663	Q3							0.778348				0.776				5.41	33.3	33.3				4	0	0	0
		GSE48075	0.316462235	Q3	2026-09-07	1					17.1048				0.801				16.7	29.4	1.23				4	0	0	0
		GSE48075	1.872643314	Q4	2026-04-03	1					187.497				31.967				5.88	61.6	0				5	0	0	0
		GSE48075	0.122145788	Q3							1.68451				1.044				14.3	31.8	40				6	0	0	0
		GSE48075	-0.614332901	Q1							173.068				0.71				17.6	20					6	0	0	0
		GSE48075	-0.826742772	Q1	23	1					113.077				0.976				7.69	20.8					7	0	0	0
		GSE48075	-1.47155523	Q1							10.2617				3.665				5.5						8	0	0	0
		GSE48075	-1.68276331	Q1							0.510678				0.32										8	0	0	0
		GSE48075	-0.635389379	Q1							26.8589				0.4										9	0	0	0
		GSE48075	-1.003247657	Q1	105.9	1					15.2472				0.595										10	0	0	0
		GSE48075	0.627907204	Q4							1.93922														10	0	0	0
		GSE48075	-1.630862926	Q1							19.4649														11	0	0	0
		GSE48075	-1.0099095	Q1							0.483547														12	0	0	0
		GSE48075	-0.61501551	Q1							1.45816														12	0	0	0
		GSE48075	-0.385323685	Q2							4.66322														13	0	0	0
		GSE48075	-1.210073368	Q1	2026-05-10	1					4.44293														14	0	0	0
		GSE48075	-1.260031588	Q1	53.1	0					1.10001														14	0	0	0
		GSE48075	-0.568794016	Q1							1.46574														15	0	0	0
		GSE48075	-0.303008331	Q2	2026-02-14	1					16.7589														16	0	0	0
		GSE48075	0.072742044	Q3							2.33373														16	0	0	0
		GSE48075	0.31634047	Q3							6.2856														17	0	0	0
		GSE48075	-1.733243687	Q1							26.8589														18	0	0.00359368	0
		GSE48075	-0.352541829	Q2							26.8589														18	0	0.0224076	0.0016809
		GSE48075	0.324554846	Q3							9.56588														19	0	0.110136	0.0124387
		GSE48075	-0.263247036	Q2							7.32759														20	0	0.4416	0.0742959
		GSE48075	-0.815082392	Q1							9.56588														20	0	1.46242	0.352486
		GSE48075	-0.040632393	Q2							7.72905														21	0	4.06107	1.34405
		GSE48075	0.482442734	Q3	42	0					1.32778														22	0	9.52198	4.13906
		GSE48075	0.215424177	Q3	47.8	0					2.17483														22	0	19.0619	10.4097
		GSE48075	-0.525770638	Q2							0.288456														23	0	32.935	21.6413
		GSE48075	1.864368923	Q4	42.8	1					0.334498														24	0	49.731	37.7736
		GSE48075	0.650731851	Q4	46.3	1					1.81451														24	0.00158437	66.6536	56.4365
		GSE48075	-0.962459835	Q1	51.5	0					9.90158														25	0.00294239	80.8497	73.9038
		GSE48075	-0.659268205	Q1	41.1	0					13.1785														26	0.00746916	90.778	87.15
		GSE48075	0.590700517	Q4	2026-07-04	1					4.58254														26	0.0149383	96.5581	95.221
		GSE48075	0.199998353	Q3	36.3	1					12.5593														27	0.0242182	99.2595	98.9965
		GSE48075	0.172555933	Q3	8	1					3.68843														28	0.029424	100	100
		GSE48075	-2.400097285	Q1							4.00236														28	0.030103	99.5096	99.3846
		GSE48075	0.131164999	Q3	2026-03-09	1					12.0087														29	0.0228601	98.1431	97.5788
		GSE48075	-0.519135174	Q2	2026-08-11	1					32.5971														30	0.0133539	96.0004	94.4924
		GSE48075	-0.570256305	Q1	16	1					29.7148														30	0.00679014	92.9139	89.8455
		GSE48075	-0.590212477	Q1							2.69054														31	0.00294239	88.415	83.2967
		GSE48075	-1.07953343	Q1	2026-09-05	1					14.5042														32	0	81.8534	74.3918
		GSE48075	2.042847928	Q4	2026-01-08	1					8.48421														32	0.00430042	72.1913	62.1649
		GSE48075	-1.084515442	Q1	2026-07-01	0					8.95843														33	0.0192387	60.1848	47.6247
		GSE48075	-0.271850015	Q2	2026-03-25	1					2.57507														34	0.101852	46.93	32.4808
		GSE48075	0.313731697	Q3	2026-04-17	1					2.18189														34	0.416009	34.0351	19.1899
		GSE48075	-0.422021948	Q2																					35	1.40375	22.9496	9.59964
		GSE48075	1.797915034	Q4	2026-04-03	1																			36	3.91067	14.4918	3.99332
		GSE48075	0.090908434	Q3																					36	9.11395	8.8081	1.36153
		GSE48075	-1.254738821	Q1																					37	18.024	5.58648	0.376859
		GSE48075	-0.815513962	Q1	2026-06-04	1																			38	30.8008	4.33989	0.0833728
		GSE48075	-0.808532783	Q1																					38	46.4031	4.56291	0.0141196
		GSE48075	1.529551357	Q4	2026-05-06	1																			39	62.9577	5.77356	0.0016809
		GSE48075	0.646094614	Q4	179.2	0																			40	78.3872	7.46343	0
		GSE48075	-1.674629283	Q1	86.7	1																			40	90.7727	9.11441	0
		GSE48075	1.253551791	Q4	8	1																			41	98.4095	10.2502	0
		GSE48075	-0.094388435	Q2	110.2	1																			42	100	10.5195	0
		GSE48075	2.113962401	Q4	61	1																			42	95.0264	9.78622	0
		GSE48075	1.767925015	Q4	82.4	1																			43	84.4642	8.23777	0
		GSE48075	-0.652513665	Q1																					44	70.7623	6.31008	0
		GSE48075	2.026135177	Q4	2026-09-04	1																			44	56.4623	4.44686	0
		GSE48075	0.702061737	Q4																					45	43.6425	2.94153	0
		GSE48075	-0.467952313	Q2																					46	33.5831	1.87484	0
		GSE48075	1.067638639	Q4																					46	26.91	1.18401	0
		GSE48075	1.243547047	Q4	2026-07-28	1																			47	23.7657	0.764819	0
		GSE48075	0.580625296	Q4																					48	23.5867	0.527848	0
		GSE48075	0.115359334	Q3																					48	24.8752	0.404183	0
		GSE48075	0.704626251	Q4																					49	25.5574	0.33844	0
		GSE48075	-0.54878674	Q1	109.3	0																			50	23.9694	0.285803	0
		GSE48075	0.119557597	Q3																					50	19.757	0.225133	0
		GSE48075	-0.20350822	Q2	9	0																			51	13.9931	0.155797	0
		GSE48075	0.481738877	Q3																					52	8.38085	0.0902647	0
		GSE48075	1.435684075	Q4																					52	4.1902	0.0437583	0
		GSE48075	0.031803121	Q3	66.5	0																			53	1.74824	0.017757	0
		GSE48075	-1.511425974	Q1	64.2	0																			54	0.601607	0.00697596	0
		GSE48075	0.065325897	Q3																					54	0.169075	0.00211393	0
		GSE48075	1.785048634	Q4	57.3	0																			55	0.0384775	0	0
		GSE48075	0.007531252	Q3																					56	0.0065638	0	0
		GSE48075	1.227113126	Q4	39.5	0																			56	0.00090535	0	0
		GSE48075	-0.372396671	Q2																					57	0	0	0
		GSE48075	-0.372824373	Q2																					58	0	0	0
		GSE48075	0.538518133	Q4																					58	0	0	0
		GSE48075	0.090330313	Q3	65.6	1																			59	0	0	0
		GSE48075	1.230827827	Q4	37.7	0																			60	0	0	0
		GSE48075	-0.529287894	Q2																					60	0	0	0
		GSE48075	0.505727533	Q4																					61	0	0	0
		GSE48075	0.371346851	Q3																					62	0	0	0
		GSE48075	0.354223059	Q3	72.4	0																			62	0	0	0
		GSE48075	0.431530124	Q3	2026-09-14	1																			63	0	0	0
		GSE48075	-0.768174775	Q1	2026-02-18	1
		GSE48075	-0.038000027	Q2	47.7	0
		GSE48075	0.489517913	Q3	52.2	0
		GSE48075	0.725284986	Q4
		GSE48075	0.425846696	Q3	34.6	1
		GSE48075	0.741077824	Q4
		GSE48075	2.139117144	Q4	2026-03-04	1
		GSE48075	0.31877442	Q3
		GSE48075	0.808059755	Q4	2026-04-07	1
		GSE48075	-0.724733969	Q1	71.4	0
		GSE48075	0.268514659	Q3	2026-02-06	1
		GSE48075	0.20608762	Q3
		GSE48075	-0.119456211	Q2
		GSE48075	-0.684285287	Q1
		GSE48075	0.117576915	Q3	36.2	0
		GSE48075	-1.053499664	Q1
		GSE48075	-0.221426567	Q2	2026-08-27	0
		GSE48075	-0.258775432	Q2
		GSE48075	-0.081095694	Q2	2026-07-18	1
		GSE48075	-0.341815297	Q2	43.2	0
		GSE48075	-0.29285273	Q2	140.7	0
		GSE48075	-0.792252998	Q1
		GSE48075	0.099778011	Q3	44.6	0
		GSE48075	0.13341205	Q3	38.7	0
		GSE48075	0.007625576	Q3
		GSE48075	0.804549894	Q4
		GSE48075	0.214240248	Q3	2026-05-01	1
		GSE48075	-0.099749303	Q2	2026-06-01	1
		GSE48075	-0.075232638	Q2
		GSE48075	0.228593323	Q3
		GSE48075	1.534457932	Q4	2026-07-08	1
		GSE48075	-0.602457312	Q1	2026-04-30	0
		GSE48075	-1.445999261	Q1
		GSE48075	1.403440135	Q4	61.1	0
		GSE48075	-0.18704497	Q2	39	0
		GSE48075	-0.295764573	Q2
		GSE48075	0.181371801	Q3
		GSE48075	-0.49827907	Q2
		GSE48075	0.311406332	Q3	2026-09-16	1
		GSE48075	-0.845777549	Q1
		GSE31684	1.543848572	Q4	103.7864	1	103.7864	0
		GSE31684	-2.123812079	Q1	13.17454	1	7.129363	1
		GSE31684	0.020737294	Q3	19.77823	1	10.38193	1
		GSE31684	-0.45490674	Q2	16.4271	1	15.54004	1
		GSE31684	0.926959469	Q4	13.14168	1	13.14168	0
		GSE31684	1.285701742	Q4	4.435318	1	2.726899	1
		GSE31684	-0.555975825	Q1	87.85216	1	87.85216	0
		GSE31684	-0.341651489	Q2	173.4045	0	173.4045	0
		GSE31684	0.904655096	Q4	108.4517	1	96.16427	1
		GSE31684	-0.963613224	Q1	175.5072	1	175.5072	0
		GSE31684	0.04432321	Q3	167.655	0	167.655	0
		GSE31684	-0.906397185	Q1	102.7023	1	99.97536	1
		GSE31684	0.134422787	Q3	0.3942505	1	0.3942505	0
		GSE31684	-0.905849275	Q1	10.84189	1	7.326489	1
		GSE31684	-0.19912348	Q2	3.12115	1	3.12115	0
		GSE31684	0.036506696	Q3	3.351129	1	1.741273	1
		GSE31684	-0.893247469	Q1	0.6570842	0	0.6570842	0
		GSE31684	0.840289892	Q4	11.72895	1	8.312115	1
		GSE31684	0.149638966	Q3	31.31006	0	31.31006	0
		GSE31684	-0.138636868	Q2	8.213552	1	3.351129	1
		GSE31684	-1.128578643	Q1	24.67351	1	24.67351	0
		GSE31684	0.063612606	Q3	13.30595	1	8.11499	1
		GSE31684	0.223369267	Q3	1.084189	1	1.084189	0
		GSE31684	-1.535881759	Q1	7.326489	1	4.468172	1
		GSE31684	-1.472779853	Q1	3.285421	1	3.285421	0
		GSE31684	0.070706189	Q3	14.423	1	8.246407	1
		GSE31684	-0.848735453	Q1	56.93634	0	56.93634	0
		GSE31684	-0.841023582	Q1	58.31622	1	8.344969	1
		GSE31684	0.150539221	Q3	4.960986	1	2.89117	1
		GSE31684	0.825893942	Q4	9.297741	1	2.004107	1
		GSE31684	5.895370233	Q4	12.64887	1	11.03901	1
		GSE31684	-0.422031685	Q2	72.54209	0	72.54209	0
		GSE31684	-1.059024635	Q1	90.1191	1	90.1191	1
		GSE31684	2.591969065	Q4	19.58111	1	9117-12-01	1
		GSE31684	-0.951574284	Q1	5.322382	1	5.322382	0
		GSE31684	-0.385333421	Q2	3.383984	0	3.383984	0
		GSE31684	0.136691717	Q3	91.17043	1	91.17043	0
		GSE31684	-0.046457544	Q2	2.825462	1	2.825462	0
		GSE31684	0.088733142	Q3	27.59754	1	22.37372	1
		GSE31684	0.379706746	Q3	9.921971	1	6.899384	1
		GSE31684	1.961666406	Q4	102.6366	1	102.6366	0
		GSE31684	0.303008829	Q3	3.318275	1	1.544148	1
		GSE31684	0.760252491	Q4	110.1273	1	6.767967	1
		GSE31684	0.166562649	Q3	105.7906	0	105.7906	0
		GSE31684	-0.063085117	Q2	5.585216	1	5.585216	0
		GSE31684	0.511888527	Q4	7.655031	1	6.045175	1
		GSE31684	-0.21675724	Q2	17.01848	1	16.29569	1
		GSE31684	-0.129439608	Q2	64.39425	1	64.39425	0
		GSE31684	-0.833319352	Q1	120.7721	0	120.7721	0
		GSE31684	0.652282462	Q4	44.68172	0	44.68172	0
		GSE31684	0.178961097	Q3	91.66324	1	91.66324	0
		GSE31684	0.175263445	Q3	4.435318	1	3.909651	1
		GSE31684	-0.684593711	Q1	79.44148	1	79.44148	0
		GSE31684	0.315406289	Q3	13.66735	1	2.529774	1
		GSE31684	-1.053148305	Q1	65.28131	1	65.28131	0
		GSE31684	1.405725448	Q4	0.788501	1	0.788501	1
		GSE31684	-0.30309921	Q2	13.47023	1	1.379877	1
		GSE31684	-0.624447215	Q1	109.3717	1	109.3717	0
		GSE31684	-0.206149203	Q2	111.4415	0	15.34292	1
		GSE31684	-0.382446312	Q2	9.823409	1	9.002053	1
		GSE31684	-0.228185745	Q2	102.5708	0	102.5708	0
		GSE31684	-0.441871091	Q2	7.786448	1	7.786448	0
		GSE31684	0.29710985	Q3	101.8809	0	101.8809	0
		GSE31684	-0.531647047	Q1	32.62423	1	32.62423	0
		GSE31684	-0.463725118	Q2	3.449692	1	3.449692	0
		GSE31684	0.772428933	Q4	79.6386	0	79.6386	0
		GSE31684	-0.469001878	Q2	103.8522	1	103.8522	0
		GSE31684	-1.333569032	Q1	100.9938	0	100.9938	0
		GSE31684	0.103849471	Q3	91.46612	0	91.46612	0
		GSE31684	-0.60167404	Q1	98.16838	0	98.16838	0
		GSE31684	-0.817878237	Q1	15.08008	1	15.08008	0
		GSE31684	-1.175065994	Q1	6.63655	1	6.63655	0
		GSE31684	0.734916101	Q4	12.71458	1	6.702259	1
		GSE31684	0.321361625	Q3	67.25257	1	67.25257	0
		GSE31684	1.692899704	Q4	42.87474	0	42.87474	0
		GSE31684	-0.355726219	Q2	51.94251	1	51.94251	0
		GSE31684	-1.064841339	Q1	15.01437	1	4.862423	1
		GSE31684	0.193352963	Q3	84.73101	0	84.73101	0
		GSE31684	-0.485115319	Q2	84.56674	0	84.56674	0
		GSE31684	-2.0298298	Q1	17.60986	1	16.26283	1
		GSE31684	-0.272292292	Q2	85.94661	0	85.94661	0
		GSE31684	0.466593563	Q3	89.10062	0	89.10062	0
		GSE31684	-1.014895843	Q1	81.11704	0	81.11704	0
		GSE31684	-0.466654301	Q2	42.71047	0	42.71047	0
		GSE31684	-1.587934497	Q1	33.60986	0	33.60986	0
		GSE31684	-0.151499722	Q2	11.66324	1	6.340862	1
		GSE31684	0.179960038	Q3	32.85421	1	11.53183	1
		GSE31684	1.80417469	Q4	11.82752	1	3.383984	1
		GSE31684	1.31587109	Q4	51.5154	1	51.25257	1
		GSE31684	3.731015758	Q4	46.22587	0	46.22587	0
		GSE31684	1.792565917	Q4	71.85216	0	71.85216	0
		GSE31684	-0.800476877	Q1	5.716632	1	2.431211	1
		GSE31684	-1.187789044	Q1	64.55852	0	64.55852	0
		TCGA BLCA	-0.380753769	Q2	165.9137577	0	17.70841889	1
		TCGA BLCA	0.36972089	Q3	15.67145791	0	8.804928131	1
		TCGA BLCA	-0.228414147	Q2	32.75564682	0	9.954825462	1
		TCGA BLCA	0.439680392	Q3	16.26283368	1	5.979466119	1
		TCGA BLCA	-0.236943969	Q2	58.87474333	0	58.87474333	0
		TCGA BLCA	0.727225169	Q4	11.30184805	1	11.30184805	0
		TCGA BLCA	0.564709619	Q4	13.5687885	1	13.5687885	0
		TCGA BLCA	0.433694552	Q3	11.30184805	1	10.28336756	1
		TCGA BLCA	0.286368071	Q3	11.07186858	0	11.07186858	0
		TCGA BLCA	-0.907058729	Q1	61.8973306	0	61.8973306	0
		TCGA BLCA	1.501156836	Q4	18.89117043	1	18.89117043	0
		TCGA BLCA	0.398639978	Q3	2.036960986	1	2.036960986	1
		TCGA BLCA	-0.379070251	Q2	15.93429158	0	15.93429158	1
		TCGA BLCA	0.597818795	Q4	18.7926078	0	18.7926078	0
		TCGA BLCA	0.326061671	Q3	17.80698152	0	17.80698152	0
		TCGA BLCA	-0.812332815	Q1	15.01437372	0	0.525667351	1
		TCGA BLCA	-1.219669209	Q1	27.33470226	0	27.33470226	0
		TCGA BLCA	-0.906909083	Q1	20.69815195	1	17.93839836	1
		TCGA BLCA	0.811251394	Q4	3.022587269	1	1.051334702	1
		TCGA BLCA	0.984803335	Q4	4.008213552	1	3.613963039	1
		TCGA BLCA	-0.431184469	Q2	25.3963039	0	24.90349076	1
		TCGA BLCA	-0.882741255	Q1	64.03285421	0	51.41683778	1
		TCGA BLCA	-0.764408685	Q1	16.75564682	1	16.75564682	0
		TCGA BLCA	-0.624527093	Q1	16.6899384	0	16.6899384	0
		TCGA BLCA	-0.704699934	Q1	17.60985626	0	17.60985626	0
		TCGA BLCA	0.240202282	Q3	8.969199179	1	8.969199179	1
		TCGA BLCA	0.292915083	Q3	21.02669405	0	5.519507187	1
		TCGA BLCA	0.560631766	Q4	20.89527721	0	16.32854209	1
		TCGA BLCA	-0.076037114	Q2	34.95687885	1	34.95687885	0
		TCGA BLCA	0.159393445	Q3	11.17043121	1	10.7761807	1
		TCGA BLCA	0.457338619	Q3	7.622176591	1	7.622176591	0
		TCGA BLCA	-0.422355355	Q2	50.66119097	0	50.66119097	0
		TCGA BLCA	-0.037166567	Q2	44.35318275	0	44.35318275	0
		TCGA BLCA	-0.777802002	Q1	47.77002053	0	7.260780287	1
		TCGA BLCA	-0.539864872	Q1	12.35318275	0	10.54620123	1
		TCGA BLCA	-0.503500895	Q2	0.657084189	1	0.657084189	1
		TCGA BLCA	0.700625593	Q4	17.14989733	0	17.14989733	0
		TCGA BLCA	-0.628380477	Q1	60.61601643	0	43.95893224	1
		TCGA BLCA	0.31480081	Q3	28.38603696	0	28.38603696	0
		TCGA BLCA	0.689177675	Q4	12.22176591	0	12.22176591	0
		TCGA BLCA	0.640168612	Q4	8.344969199	1	2.792607803	1
		TCGA BLCA	-1.219669209	Q1	0.624229979	1	0.624229979	0
		TCGA BLCA	0.118839381	Q3	97.3798768	0	97.3798768	0
		TCGA BLCA	-0.355650653	Q2	108.8788501	0	108.8788501	0
		TCGA BLCA	-0.00652655	Q3	26.94045175	0	26.94045175	0
		TCGA BLCA	0.821951083	Q4	33.11704312	1	33.11704312	0
		TCGA BLCA	-0.316593049	Q2	13.63449692	0	12.5174538	1
		TCGA BLCA	-0.819179119	Q1	15.11293634	1	7.195071869	1
		TCGA BLCA	0.265567278	Q3	16.26283368	0	2.299794661	1
		TCGA BLCA	-0.9987169	Q1	88.80492813	0	34.95687885	1
		TCGA BLCA	0.560407297	Q4	14.9486653	0	14.9486653	0
		TCGA BLCA	-0.957639075	Q1	8.476386037	1	4.106776181	1
		TCGA BLCA	-0.28142624	Q2	15.11293634	0	15.11293634	0
		TCGA BLCA	1.122664707	Q4	9.133470226	1	5.585215606	1
		TCGA BLCA	-0.396055072	Q2	15.40862423	0	15.40862423	0
		TCGA BLCA	-0.152281748	Q2	1.839835729	1	1.839835729	1
		TCGA BLCA	-0.593849664	Q1	15.77002053	0	15.77002053	0
		TCGA BLCA	-0.514013526	Q2	9.002053388	1	2.759753593	1
		TCGA BLCA	-1.219669209	Q1	14.06160164	0	6.242299795	1
		TCGA BLCA	0.324340742	Q3	8.31211499	1	8.31211499	1
		TCGA BLCA	-0.455314885	Q2	0.492813142	0	0.492813142	0
		TCGA BLCA	-0.730850571	Q1	65.97125257	0	65.97125257	0
		TCGA BLCA	0.003537143	Q3	46.65297741	1	46.65297741	0
		TCGA BLCA	-0.507803217	Q2	19.1211499	0	19.1211499	0
		TCGA BLCA	0.831528426	Q4	8.574948665	1	7.195071869	1
		TCGA BLCA	-0.468595967	Q2	17.21560575	0	17.21560575	0
		TCGA BLCA	0.860260457	Q4	5.979466119	1	3.383983573	1
		TCGA BLCA	0.449519616	Q3	28.38603696	1	20.66529774	1
		TCGA BLCA	0.117866682	Q3	7.786447639	1	5.35523614	1
		TCGA BLCA	-0.033013891	Q2	46.75154004	1	32.55852156	1
		TCGA BLCA	0.123291349	Q3	64.75564682	1	17.97125257	1
		TCGA BLCA	-0.66841078	Q1	6.570841889	1	6.570841889	0
		TCGA BLCA	-0.027177697	Q2	11.69609856	1	7.753593429	1
		TCGA BLCA	0.22093536	Q3	8.344969199	1	8.344969199	0
		TCGA BLCA	0.54125261	Q4	29.76591376	0	12.15605749	1
		TCGA BLCA	-0.202974328	Q2	112.3613963	0	112.3613963	0
		TCGA BLCA	0.255690642	Q3	13.73305955	1	13.73305955	0
		TCGA BLCA	-0.590819332	Q1	22.99794661	0	22.99794661	0
		TCGA BLCA	-0.746862692	Q1	18.98973306	0	18.98973306	0
		TCGA BLCA	-0.748957736	Q1	13.07597536	0	13.07597536	0
		TCGA BLCA	0.179333774	Q3	0.919917864	0	0.919917864	0
		TCGA BLCA	-0.46092661	Q2	35.21971253	0	35.21971253	0
		TCGA BLCA	-0.147006727	Q2	24.27926078	1	9.232032854	1
		TCGA BLCA	-0.596019531	Q1	12.61601643	0	12.61601643	0
		TCGA BLCA	-0.696843519	Q1	19.05544148	0	19.05544148	0
		TCGA BLCA	-0.182585062	Q2	24.11498973	1	21.38809035	1
		TCGA BLCA	-0.696918342	Q1	63.96714579	0	29.79876797	1
		TCGA BLCA	-0.457372518	Q2	13.63449692	0	13.63449692	0
		TCGA BLCA	0.062048727	Q3	51.28542094	0	51.28542094	0
		TCGA BLCA	0.111394493	Q3	97.0513347	1	97.0513347	0
		TCGA BLCA	0.16175037	Q3	11.99178645	0	11.99178645	0
		TCGA BLCA	1.690122315	Q4	2.234086242	0	2.234086242	0
		TCGA BLCA	0.739122025	Q4	66.36550308	1	66.36550308	0
		TCGA BLCA	-0.432157168	Q2	12.09034908	0	12.09034908	0
		TCGA BLCA	-0.852961702	Q1	14.06160164	0	14.06160164	0
		TCGA BLCA	-0.276749803	Q2	12.15605749	1	6.932238193	1
		TCGA BLCA	1.540102206	Q4	22.50513347	1	11.36755647	1
		TCGA BLCA	0.175667447	Q3	5.35523614	0	5.35523614	0
		TCGA BLCA	-0.591230859	Q1	41.724846	1	41.724846	0
		TCGA BLCA	-0.224037002	Q2	22.86652977	1	22.30800821	1
		TCGA BLCA	0.593329416	Q4	17.70841889	0	17.70841889	0
		TCGA BLCA	-0.448805284	Q2	13.10882957	0	13.10882957	0
		TCGA BLCA	0.239379229	Q3	25.00205339	0	25.00205339	0
		TCGA BLCA	0.830256435	Q4	11.89322382	1	11.89322382	1
		TCGA BLCA	0.859250346	Q4	13.63449692	1	12.45174538	1
		TCGA BLCA	-0.463769884	Q2	50.23408624	0	50.23408624	0
		TCGA BLCA	0.84810172	Q4	2.759753593	1	2.759753593	1
		TCGA BLCA	0.282552098	Q3	59.26899384	1	59.26899384	0
		TCGA BLCA	-0.103609388	Q2	26.25051335	0	26.25051335	0
		TCGA BLCA	-0.139898542	Q2	19.31827515	0	19.31827515	0
		TCGA BLCA	-0.07944156	Q2	19.08829569	0	19.08829569	0
		TCGA BLCA	1.032802288	Q4	13.33880903	1	10.05338809	1
		TCGA BLCA	-0.444577785	Q2	16.16427105	1	16.16427105	0
		TCGA BLCA	-0.286364558	Q2	9.659137577	1	9.659137577	0
		TCGA BLCA	0.044989083	Q3	54.86652977	1	54.86652977	0
		TCGA BLCA	-0.150186704	Q2	28.22176591	1	28.05749487	1
		TCGA BLCA	-0.148465775	Q2	18.56262834	1	10.57905544	1
		TCGA BLCA	0.252585488	Q3	13.40451745	1	13.40451745	0
		TCGA BLCA	0.818509225	Q4	20.96098563	0	7.326488706	1
		TCGA BLCA	-1.219669209	Q1	27.66324435	0	27.66324435	0
		TCGA BLCA	-0.208137115	Q2	3.252566735	1	3.252566735	0
		TCGA BLCA	-0.836126528	Q1	27.33470226	0	27.33470226	0
		TCGA BLCA	0.650756066	Q4	3.219712526	1	3.219712526	1
		TCGA BLCA	0.615102908	Q4	9.067761807	0	6.439425051	1
		TCGA BLCA	-0.034061413	Q2	14.22587269	0	14.22587269	0
		TCGA BLCA	0.047233773	Q3	17.60985626	1	17.60985626	0
		TCGA BLCA	-0.776904126	Q1	5.190965092	0	5.190965092	0
		TCGA BLCA	0.667067479	Q4	12.61601643	0	12.61601643	0
		TCGA BLCA	-0.880646211	Q1	9.659137577	1	6.965092402	1
		TCGA BLCA	-0.025830883	Q2	7.622176591	1	7.622176591	1
		TCGA BLCA	-0.00652655	Q3	6.767967146	1	6.767967146	0
		TCGA BLCA	0.837701323	Q4	12.55030801	0	4.369609856	1
		TCGA BLCA	-0.771442047	Q1	18.95687885	1	2.98973306	1
		TCGA BLCA	0.776982461	Q4	9.626283368	0	9.626283368	0
		TCGA BLCA	0.069231734	Q3	60.12320329	0	55.16221766	1
		TCGA BLCA	-0.03398659	Q2	36.40246407	0	36.40246407	0
		TCGA BLCA	-0.72209628	Q1	13.66735113	0	5.716632444	1
		TCGA BLCA	-0.085240343	Q2	14.9486653	1	14.9486653	0
		TCGA BLCA	0.128678605	Q3	20.04106776	0	20.04106776	0
		TCGA BLCA	0.21917702	Q3	34.03696099	1	24.64065708	1
		TCGA BLCA	-0.55254737	Q1	11.33470226	0	11.33470226	0
		TCGA BLCA	-0.237243261	Q2	38.80082136	0	23.16221766	1
		TCGA BLCA	-0.66841078	Q1	29.14168378	0	3.613963039	1
		TCGA BLCA	-0.118237284	Q2	10.21765914	1	4.468172485	1
		TCGA BLCA	-0.047866256	Q2	12.45174538	0	12.45174538	0
		TCGA BLCA	-0.101327287	Q2	26.71047228	0	26.71047228	0
		TCGA BLCA	0.140986988	Q3	20.27104723	1	20.27104723	0
		TCGA BLCA	0.926516221	Q4	27.03901437	1	27.03901437	0
		TCGA BLCA	0.720902625	Q4	4.205338809	1	4.205338809	0
		TCGA BLCA	-0.636274303	Q1	22.70225873	0	22.70225873	0
		TCGA BLCA	0.923672947	Q4	16.65708419	0	16.65708419	0
		TCGA BLCA	-0.224186648	Q2	2.102669405	0	2.102669405	0
		TCGA BLCA	-0.742261078	Q1	12.12320329	0	12.12320329	0
		TCGA BLCA	-0.323439353	Q2	3.482546201	1	3.482546201	1
		TCGA BLCA	-0.447869997	Q2	2.135523614	1	2.135523614	0
		TCGA BLCA	0.633696422	Q4	8.509240246	1	8.147843943	1
		TCGA BLCA	0.316521739	Q3	4.73100616	1	4.73100616	1
		TCGA BLCA	1.269878953	Q4	17.7412731	0	17.7412731	0
		TCGA BLCA	0.660034117	Q4	44.91170431	1	44.91170431	0
		TCGA BLCA	0.318429725	Q3	1.511293634	0	1.511293634	0
		TCGA BLCA	-0.244650738	Q2	44.28747433	1	44.15605749	1
		TCGA BLCA	-0.501742555	Q2	94.81724846	0	94.81724846	0
		TCGA BLCA	-0.17005221	Q2	16.26283368	0	16.26283368	0
		TCGA BLCA	-0.524152042	Q2	7.09650924	1	7.09650924	0
		TCGA BLCA	0.268260906	Q3	8.936344969	1	8.936344969	1
		TCGA BLCA	-1.219669209	Q1	47.80287474	0	47.80287474	0
		TCGA BLCA	-0.31737869	Q2	8.936344969	1	3.482546201	1
		TCGA BLCA	0.761157398	Q4	2.95687885	1	2.95687885	1
		TCGA BLCA	0.3310374	Q3	12.68172485	1	12.68172485	0
		TCGA BLCA	0.435677361	Q3	37.02669405	0	11.66324435	1
		TCGA BLCA	-1.219669209	Q1	59.33470226	0	59.33470226	0
		TCGA BLCA	-1.219669209	Q1	21.84804928	0	21.84804928	0
		TCGA BLCA	-0.352620322	Q2	36.46817248	0	25.23203285	1
		TCGA BLCA	0.165304462	Q3	1.872689938	1	1.872689938	1
		TCGA BLCA	0.608069546	Q4	24.90349076	0	24.90349076	0
		TCGA BLCA	-0.413713299	Q2	1.839835729	1	1.839835729	0
		TCGA BLCA	0.654422393	Q4	6.735112936	1	3.646817248	1
		TCGA BLCA	-0.956591553	Q1	43.56468172	0	43.56468172	0
		TCGA BLCA	-0.107013835	Q2	18.0698152	1	0.887063655	1
		TCGA BLCA	0.104997127	Q3	11.86036961	0	11.86036961	0
		TCGA BLCA	-0.260326155	Q2	6.275154004	1	6.275154004	1
		TCGA BLCA	0.986786145	Q4	7.227926078	1	7.227926078	1
		TCGA BLCA	0.987496963	Q4	92.91170431	1	54.24229979	1
		TCGA BLCA	-0.085502223	Q2	22.9650924	0	22.9650924	0
		TCGA BLCA	-0.618840545	Q1	21.38809035	1	21.38809035	1
		TCGA BLCA	-0.126505226	Q2	22.14373717	1	20.36960986	1
		TCGA BLCA	0.713944087	Q4	15.57289528	1	15.57289528	0
		TCGA BLCA	0.179857535	Q3	14.2587269	1	4.402464066	1
		TCGA BLCA	0.782294894	Q4	23.39219713	1	8.542094456	1
		TCGA BLCA	0.780162439	Q4	110.5215606	0	110.5215606	0
		TCGA BLCA	-0.067918819	Q2	24.0164271	0	24.0164271	0
		TCGA BLCA	0.495049409	Q4	5.059548255	1	5.059548255	0
		TCGA BLCA	0.952030863	Q4	112.7556468	0	112.7556468	0
		TCGA BLCA	0.204137598	Q3	4.303901437	1	4.13963039	1
		TCGA BLCA	-0.429388717	Q2	104.5749487	1	101.3880903	1
		TCGA BLCA	1.439839391	Q4	12.15605749	1	10.34907598	1
		TCGA BLCA	-0.455876058	Q2	15.57289528	0	15.57289528	0
		TCGA BLCA	-0.166161414	Q2	94.22587269	0	94.22587269	0
		TCGA BLCA	-1.219669209	Q1	26.11909651	1	26.11909651	1
		TCGA BLCA	-0.619027602	Q1	10.54620123	1	5.486652977	1
		TCGA BLCA	0.920567792	Q4	12.91170431	1	12.91170431	0
		TCGA BLCA	-0.574657565	Q1
		TCGA BLCA	0.384273962	Q3	25.724846	0	25.724846	0
		TCGA BLCA	0.120672545	Q3	32.95277207	0	19.58110883	1
		TCGA BLCA	1.14746853	Q4	10.7761807	1	10.7761807	0
		TCGA BLCA	0.515812791	Q4	12.15605749	0	12.15605749	0
		TCGA BLCA	-1.034893819	Q1	21.05954825	0	21.05954825	0
		TCGA BLCA	-0.166161414	Q2	12.64887064	1	4.566735113	1
		TCGA BLCA	-0.545439185	Q1	12.64887064	1	12.64887064	0
		TCGA BLCA	0.587380987	Q4	53.25667351	0	53.25667351	0
		TCGA BLCA	-0.558346152	Q1	14.35728953	1	14.35728953	0
		TCGA BLCA	-0.368520209	Q2	24.64065708	0	24.64065708	0
		TCGA BLCA	-0.396055072	Q2	16.52566735	0	16.52566735	0
		TCGA BLCA	0.324864503	Q3	35.38398357	1	35.38398357	0
		TCGA BLCA	-0.979300332	Q1	18.46406571	0	5.453798768	1
		TCGA BLCA	-0.831337856	Q1	12.02464066	0	12.02464066	0
		TCGA BLCA	0.051199392	Q3	12.78028747	0	9.659137577	1
		TCGA BLCA	-0.475180391	Q2	67.31827515	0	67.31827515	0
		TCGA BLCA	0.212218481	Q3	12.25462012	0	12.25462012	0
		TCGA BLCA	-0.730850571	Q1	51.1211499	1	37.78234086	1
		TCGA BLCA	1.424201384	Q4	15.90143737	0	15.90143737	0
		TCGA BLCA	-0.948622903	Q1	26.21765914	0	26.21765914	0
		TCGA BLCA	1.197300646	Q4	29.53593429	0	29.53593429	0
		TCGA BLCA	1.06258184	Q4	29.47022587	0	5.815195072	1
		TCGA BLCA	-0.779859634	Q1	50.52977413	0	50.52977413	0
		TCGA BLCA	0.001666568	Q3	13.47022587	0	13.47022587	0
		TCGA BLCA	0.475109081	Q3	6.570841889	1	6.570841889	1
		TCGA BLCA	-0.636274303	Q1	17.87268994	1	15.37577002	1
		TCGA BLCA	-0.039373846	Q2	11.95893224	1	11.26899384	1
		TCGA BLCA	-0.213299902	Q2	11.33470226	0	11.33470226	0
		TCGA BLCA	-0.777577533	Q1	29.70020534	1	12.12320329	1
		TCGA BLCA	1.172347177	Q4	13.5687885	1	9.363449692	1
		TCGA BLCA	0.955659778	Q4	16.75564682	1	11.79466119	1
		TCGA BLCA	-0.185016809	Q2	8.082135524	1	8.082135524	1
		TCGA BLCA	0.465718795	Q3	11.79466119	0	11.79466119	0
		TCGA BLCA	0.919482859	Q4	66.00410678	0	66.00410678	0
		TCGA BLCA	-0.025120065	Q2	4.796714579	1	4.796714579	0
		TCGA BLCA	0.1120679	Q3	51.97535934	0	51.97535934	0
		TCGA BLCA	-0.065112957	Q2	21.28952772	0	21.28952772	0
		TCGA BLCA	-0.13709268	Q2	2.924024641	0	2.924024641	0
		TCGA BLCA	0.042594747	Q3	27.43326489	1	17.51129363	1
		TCGA BLCA	1.01637864	Q4	57.85626283	0	57.85626283	0
		TCGA BLCA	-0.152169513	Q2	18.82546201	0	18.82546201	0
		TCGA BLCA	0.114275178	Q3	6.209445585	0	15.54004107	1
		TCGA BLCA	-0.286888319	Q2	9.954825462	1	9.954825462	1
		TCGA BLCA	-0.219173507	Q2	10.90759754	1	10.90759754	0
		TCGA BLCA	-0.45542712	Q2	46.9486653	0	43.17043121	1
		TCGA BLCA	-0.194369684	Q2	38.9650924	0	38.9650924	0
		TCGA BLCA	0.445703643	Q3	78.19301848	0	78.19301848	0
		TCGA BLCA	0.395422589	Q3	75.95893224	0	75.95893224	0
		TCGA BLCA	-0.741961786	Q1	20.79671458	0	20.79671458	0
		TCGA BLCA	-1.219669209	Q1	70.275154	0	70.275154	0
		TCGA BLCA	-1.015103136	Q1	35.8110883	0	35.8110883	0
		TCGA BLCA	0.750158417	Q4	35.94250513	0	5.848049281	1
		TCGA BLCA	-0.386889255	Q2	15.60574949	0	15.60574949	0
		TCGA BLCA	-0.836949581	Q1	21.09240246	0	21.09240246	0
		TCGA BLCA	-0.67364839	Q1	130.7926078	0	130.7926078	0
		TCGA BLCA	-0.124559828	Q2	17.87268994	1	17.87268994	0
		TCGA BLCA	0.256476284	Q3	98.92402464	0	20.92813142	1
		TCGA BLCA	-0.189356543	Q2	2.759753593	0	2.759753593	0
		TCGA BLCA	-0.408587924	Q2	4.665297741	1	4.665297741	1
		TCGA BLCA	0.515850202	Q4	25.92197125	0	25.92197125	0
		TCGA BLCA	-0.453070195	Q2	3.613963039	0	3.613963039	0
		TCGA BLCA	-0.287861018	Q2	66.49691992	0	66.49691992	0
		TCGA BLCA	0.066538106	Q3	18.7926078	0	18.7926078	0
		TCGA BLCA	0.324116273	Q3	0.427104723	0	0.427104723	0
		TCGA BLCA	-0.646599877	Q1	33.01848049	1	33.01848049	0
		TCGA BLCA	-0.404622305	Q2	1.215605749	0	1.215605749	0
		TCGA BLCA	0.836990505	Q4	5.519507187	1	5.519507187	1
		TCGA BLCA	0.047046716	Q3	13.5687885	1	8.410677618	1
		TCGA BLCA	-0.48640384	Q2	10.64476386	1	10.64476386	1
		TCGA BLCA	0.173310523	Q3	2.102669405	0	2.102669405	0
		TCGA BLCA	-1.219669209	Q1	75.33470226	0	75.33470226	0
		TCGA BLCA	-0.961679516	Q1	15.34291581	1	13.07597536	1
		TCGA BLCA	-0.607317803	Q1	0.558521561	0	0.558521561	0
		TCGA BLCA	-0.399683987	Q2	86.24229979	0	86.24229979	0
		TCGA BLCA	0.562689398	Q4	3.121149897	0	3.121149897	0
		TCGA BLCA	1.677626874	Q4	16.13141684	0	6.932238193	1
		TCGA BLCA	-0.838221572	Q1	21.32238193	0	8.90349076	1
		TCGA BLCA	0.19871293	Q3	17.97125257	1	4.73100616	1
		TCGA BLCA	0.222805935	Q3	6.997946612	1	6.997946612	1
		TCGA BLCA	-0.718878892	Q1	10.94045175	0	10.94045175	0
		TCGA BLCA	-0.83743593	Q1	45.01026694	0	45.01026694	0
		TCGA BLCA	0.794229162	Q4	71.52361396	0	71.52361396	0
		TCGA BLCA	-0.32160619	Q2	18.39835729	0	3.679671458	1
		TCGA BLCA	-0.641923439	Q1	20.30390144	0	15.34291581	1
		TCGA BLCA	0.295945415	Q3	4.238193018	0	4.238193018	0
		TCGA BLCA	-0.404210778	Q2	19.77823409	1	12.22176591	1
		TCGA BLCA	0.824906591	Q4	40.04928131	0	20.69815195	1
		TCGA BLCA	0.05464125	Q3	20.20533881	1	16.95277207	1
		TCGA BLCA	-0.443305794	Q2	13.07597536	0	13.07597536	0
		TCGA BLCA	0.552775351	Q4	14.91581109	1	10.18480493	1
		TCGA BLCA	-1.039046495	Q1	29.33880903	0	29.33880903	0
		TCGA BLCA	-0.947612793	Q1	27.59753593	0	24.96919918	1
		TCGA BLCA	-0.278208852	Q2	8.936344969	1	8.936344969	0
		TCGA BLCA	0.1979647	Q3	19.8110883	0	19.8110883	0
		TCGA BLCA	-0.218163397	Q2	18.98973306	0	18.98973306	0
		TCGA BLCA	-1.219669209	Q1	25.56057495	1	25.56057495	0
		TCGA BLCA	0.304512648	Q3	64.13141684	0	64.13141684	0
		TCGA BLCA	-0.907133552	Q1	0.657084189	0	0.657084189	0
		TCGA BLCA	1.331682749	Q4	26.67761807	0	7.030800821	1
		TCGA BLCA	-0.016141305	Q2	11.95893224	0	11.95893224	0
		TCGA BLCA	0.398265863	Q3	56.11498973	0	56.11498973	0
		TCGA BLCA	1.252520018	Q4	27.95893224	0	27.95893224	0
		TCGA BLCA	0.573164618	Q4	165.6180698	0	161.2156057	1
		TCGA BLCA	-1.219669209	Q1	33.80698152	0	21.28952772	1
		TCGA BLCA	0.465943264	Q3	8.246406571	1	8.246406571	1
		TCGA BLCA	-0.366200696	Q2	16.6899384	1	11.95893224	1
		TCGA BLCA	1.279643354	Q4	23.19507187	1	15.17864476	1
		TCGA BLCA	0.654085689	Q4	1.938398357	0	1.938398357	0
		TCGA BLCA	-0.514200584	Q2	13.8973306	0	13.8973306	0
		TCGA BLCA	0.468936183	Q3	12.74743326	1	7.786447639	1
		TCGA BLCA	0.930481839	Q4	2.694045175	0	2.694045175	0
		TCGA BLCA	0.016930459	Q3	62.81724846	0	62.81724846	0
		TCGA BLCA	0.088049718	Q3	163.1868583	0	163.1868583	0
		TCGA BLCA	0.370768412	Q3	91.66324435	0	91.66324435	0
		TCGA BLCA	-0.040645837	Q2	2.266940452	1	2.266940452	0
		TCGA BLCA	0.729656916	Q4	12.58316222	0	12.58316222	0
		TCGA BLCA	-0.882217494	Q1	2.496919918	1	2.496919918	0
		TCGA BLCA	-1.219669209	Q1	67.15400411	0	54.70225873	1
		TCGA BLCA	-0.777914236	Q1	15.34291581	1	14.29158111	1
		TCGA BLCA	-0.056096785	Q2	2.661190965	1	2.661190965	1
		TCGA BLCA	-1.219669209	Q1	66.36550308	0	66.36550308	0
		TCGA BLCA	-0.312477784	Q2	22.34086242	1	18.36550308	1
		TCGA BLCA	-1.219669209	Q1	56.31211499	0	56.31211499	0
		TCGA BLCA	-0.264852947	Q2	32.98562628	1	29.47022587	1
		TCGA BLCA	-0.225832754	Q2	4.895277207	1	3.876796715	1
		TCGA BLCA	0.133953627	Q3	15.80287474	0	15.80287474	0
		TCGA BLCA	-1.219669209	Q1	36.63244353	0	36.63244353	0
		TCGA BLCA	-0.200430346	Q2	14.88295688	1	10.31622177	1
		TCGA BLCA	0.656367791	Q4	1.80698152	0	1.80698152	0
		TCGA BLCA	-0.83519124	Q1	47.96714579	0	29.8973306	1
		TCGA BLCA	-0.800585604	Q1	87.26078029	0	87.26078029	0
		TCGA BLCA	-0.021079623	Q2	125.4045175	0	125.4045175	0
		TCGA BLCA	0.398153628	Q3	79.60574949	0	79.60574949	0
		TCGA BLCA	-0.184455637	Q2	66.59548255	0	21.81519507	1
		TCGA BLCA	1.401829308	Q4	18.56262834	1	10.54620123	1
		TCGA BLCA	-0.084043175	Q2	17.93839836	0	17.93839836	0
		TCGA BLCA	-0.439340175	Q2	13.14168378	1	10.71047228	1
		TCGA BLCA	0.618881469	Q4	17.60985626	0	9.297741273	1
		TCGA BLCA	1.376239843	Q4	23.62217659	1	15.60574949	1
		TCGA BLCA	0.074544167	Q3	3.843942505	0	3.843942505	0
		TCGA BLCA	0.717722648	Q4	21.2238193	0	21.2238193	0
		TCGA BLCA	-1.219669209	Q1	15.3100616	0	15.3100616	0
		TCGA BLCA	0.483676314	Q3	8.246406571	0	8.246406571	0
		TCGA BLCA	-0.54805799	Q1	5.059548255	1	5.059548255	0
		TCGA BLCA	-1.219669209	Q1	8.607802875	1	6.53798768	1
		TCGA BLCA	-0.49613083	Q2	12.22176591	0	12.22176591	0
		TCGA BLCA	0.245290246	Q3	31.04722793	0	31.04722793	0
		TCGA BLCA	0.686932985	Q4	8.147843943	1	6.603696099	1
		TCGA BLCA	-0.853223582	Q1	19.67967146	1	16.78850103	1
		TCGA BLCA	1.399734264	Q4	26.90759754	1	3.449691992	1
		TCGA BLCA	0.299798799	Q3	53.84804928	0	53.84804928	0
		TCGA BLCA	-0.156135132	Q2	6.143737166	0	6.143737166	0
		TCGA BLCA	-0.30039387	Q2	17.97125257	1	17.51129363	1
		TCGA BLCA	-0.322092539	Q2	86.76796715	1	81.21560575	1
		TCGA BLCA	0.547687388	Q4	12.84599589	1	7.227926078	1
		TCGA BLCA	-0.517866911	Q2	17.14989733	1	11.59753593	1
		TCGA BLCA	-0.266050115	Q2	21.84804928	1	21.84804928	1
		TCGA BLCA	-0.565342102	Q1	12.94455852	0	12.94455852	0
		TCGA BLCA	-0.279368608	Q2	15.34291581	0	15.34291581	0
		TCGA BLCA	-0.803129586	Q1	13.96303901	0	13.96303901	0
		TCGA BLCA	-0.772788861	Q1	52.69815195	0	52.69815195	0
		TCGA BLCA	-0.212589083	Q2	15.96714579	1	12.55030801	1
		TCGA BLCA	-0.779597754	Q1	30.2587269	0	30.2587269	0
		TCGA BLCA	-0.796694808	Q1	10.64476386	1	4.993839836	1
		TCGA BLCA	-0.308512165	Q2	7.359342916	0	7.359342916	0
		TCGA BLCA	-0.764932446	Q1	20.10677618	1	20.10677618	1
		TCGA BLCA	-0.237168438	Q2	19.4825462	1	19.4825462	1
		TCGA BLCA	-0.36204802	Q2	34.4312115	0	34.4312115	0
		TCGA BLCA	0.068071978	Q3	5.683778234	1	3.252566735	1
		TCGA BLCA	0.810316107	Q4	142.6858316	0	142.6858316	0
		TCGA BLCA	0.774251422	Q4	32	1	32	0
		TCGA BLCA	-0.869834288	Q1	19.38398357	0	10.4476386	1
		TCGA BLCA	-0.657112508	Q1	50.00410678	0	50.00410678	0
		TCGA BLCA	-0.046145327	Q2	5.35523614	1	4.402464066	1
		TCGA BLCA	-0.583374444	Q1	31.17864476	1	30.12731006	1
		TCGA BLCA	0.217643148	Q3	22.66940452	1	22.66940452	1
		TCGA BLCA	-0.55254737	Q1	19.02258727	1	8.344969199	1
		TCGA BLCA	-0.617680788	Q1	2.201232033	0	2.201232033	0
		TCGA BLCA	-0.935154764	Q1	61.40451745	1	61.40451745	0
		TCGA BLCA	0.557900727	Q4	16.82135524	0	16.82135524	0
		TCGA BLCA	-0.993292232	Q1	38.20944559	1	30.22587269	1
		TCGA BLCA	-0.334513157	Q2	30.91581109	1	21.35523614	1
		TCGA BLCA	-0.400432217	Q2	28.68172485	0	28.68172485	0
		TCGA BLCA	-0.058865236	Q2	19.38398357	1	19.38398357	0
		TCGA BLCA	0.440241564	Q3	3.449691992	0	3.449691992	0
		TCGA BLCA	1.488623984	Q4	54.17659138	0	54.17659138	0
		TCGA BLCA	1.40336318	Q4	2.891170431	1	2.891170431	1
		TCGA BLCA	0.88730897	Q4	12.38603696	0	7.950718686	1
		TCGA BLCA	0.275705794	Q3	12.09034908	0	12.09034908	0
		TCGA BLCA	1.162021603	Q4	8.213552361	1	8.213552361	0
		TCGA BLCA	-0.736611942	Q1	76.55030801	0	76.55030801	0
		TCGA BLCA	-0.31487212	Q2	56.44353183	1	19.8110883	1
		TCGA BLCA	0.705601322	Q4	2.234086242	1	2.234086242	0
		TCGA BLCA	0.877095631	Q4	6.932238193	1	6.932238193	1
		TCGA BLCA	-0.573647455	Q1	38.57084189	0	38.57084189	0
		TCGA BLCA	-0.637284413	Q1	17.41273101	1	9.067761807	1
		TCGA BLCA	0.128678605	Q3	10.84188912	0	10.84188912	0
		TCGA BLCA	-0.54656153	Q1	69.28952772	0	69.28952772	0
		TCGA BLCA	0.217418679	Q3	17.70841889	1	8.213552361	1
		TCGA BLCA	0.135824201	Q3	3.055441478	1	3.055441478	0
		TCGA BLCA	0.047346008	Q3	1.149897331	0	1.149897331	0
		TCGA BLCA	0.642039187	Q4	15.3100616	0	15.3100616	0
		TCGA BLCA	1.302352134	Q4	7.326488706	1	7.09650924	1
		TCGA BLCA	-0.189244308	Q2	5.519507187	1	4.698151951	1
		TCGA BLCA	1.526334775	Q4	20.46817248	1	18.23408624	1

## Sheet: Figure 2
	Figure 2
B						D
IL-5	CTR	NGF	NGF + GW			Healthy											Cancer
	654.039	1967.68	928.612			125.1	503	-30.7	103.9	10.1	320.8	1298.5	637.6	1394.4	2983.1		5706.9	-95.4	-26.7	1456.4	97.1	82.2	-56	75.2	17880	-11.5	2986.5
	717.627	1762.79	1093.95			387.1	196.6	27.7	-10.1	11.9	34.5	533.8	404.1	621	1104.6		65	3.7	1380	-37.6	1727.8	40.2	92.3	2427.5	4720.1	-24.1	4371.8
	3349.11	5000	2451.39			311.7	446	148.8	32.5	5617.4	183.1	3119	915	1451.3	133.5		498.7	17.5	142.9	-13.6	98.2	26.7	3.1	5505.6	13936	-82.9	3713.5
	989.619	4317.49	953.523			256	410.5	217.2	46.4	101.4	123.3	2715.4	883.8	1450.1	2226.3		12	16.8	907.4	-74.6	206.5	57.1			4508.9	2614.9	12820
	205	1930	818			52.2	559.6	-63.8	44.7	100.3	157.6	2502.1	568.1	1218.1	1389.6		-50.2	103	1420.6	34.6	4299.1	110			10545	2200.4	147
	199.34	841.29	676.58			1123.2	810.2	32.6	90.5	68.7	377.5	3391.1	1292.2	1696.8	2074.8		2.6	125	1516.3	90.1	93.9	12.5			3049.5	1838.2	4066.2
	397.669	1615.08	311.543			135.9	-66.3	268.6	44.8	298.3	202.3	2701.3	895.2	1140.1	655.7		-36.5	228.8	953.7	116.2	91.8	3.9			5228.6	3328.6	2352.5
						558.3	244.8	198	179.1	113.6	470.5	2161.5	825.3	1791.6	2016.3		8.8	116.3	359	35	85.3	87.7			3667.3	3696.5	4218.4
B						632.7	447.9	220.1	54.2	270.9	384	2931.9	605	752.9	876.7		-8.7	-34.1	951.8		41.2	76.6			4204.7	1904.5	4788.9
IL-13	Ctrl	NGF	NGF + GW			331.5	282.7	3753.9	125.6	-11.6	341.4	451.3	1317.4	1858.6	1240.8		-27.9	210	370.4		112.4	37.2			4226.4	11176	4455.2
	1338.1	2640.24	1123.9			232.3	481.9	43.1	194.6	266.4	263.8	2017.9	2252.2	191.7	787.5		32	165.7	853		131.1	56.5			3755.3	2381.1	8946.8
	1112.59	1736.71	950			637.2	450.5	-88.3	-15	233.3	98.6	3039.6	1533.4	888.8	583.5		24.9	30.1	727.4		170.7	72.2			4145.8	3160.8	3787.5
	2976.75	9388.19	6331.99			415.1	74.5	51.4	56.6	101.6	118.1	2433	1257.7	638.7	1559.8		-14.5	230.4	905.1		175.3	42.7			4120.4	3779.9	4122.7
	930.13	4957.03	717.13			510.2	307.1	7.8	95.4	32.4	34.5	2943.5	1677.8	1980.7	159.2		9.2	-3.7	1515.1		134.4	25.7			4437.8	244.7	5194.4
	1246.63	8420.59	2994.35			586.4	450.5	186	100.7	47.6	112.6	3767.9	1596.2	343.2	1079.1		26.6	49	452.5		69.2	90.3			6111.2	1951.8	3919.1
	329.3	953.7	413.2			561.5	905.7	85.4	54.5	38.9	-16.7	1972.2	601.9	443.3	2218.6		-23.7	48.3	792.8		142.7	59.5			3825.2	3349.6	2619.2
	513	1156	564			254.1	199.9	23.9	105.5	3.9	2979.9	5174.4	1511.7	195.2	1965.9		-48.8	341.9	1534		57.9	55.1			5297	-128.8	2360.2
						703.6	220.3	-30.9	102.8	110.5	358.9	2786	1841	1590.6	143		-1	108.2	306.5		198.1	122.3			4447.1	-15.2	4017.6
C	CTR	NGF	NGF+GW			484.4	257.9	-66.6	265.1	-4.9	64.7	4960.1	1502.4	760.1	504.3		60.4	3.5	1800.8		2634.6	11.2			4048.9	3306.4	3865.6
	2.72	19.7	3.27			733.5	545.3	199.4	112	5.1	273.5	529.3	890.6	967.4	1370.6		44.5	20	796.1		101.9	119.1			3055.9	26.4	4347.5
	4.13	17.4	5.98			-83.2	392.8	70.1	192.1	133.5	241.5	626.9	1675.9	881.4	336.1		34.7	137.9	1670.8		193.7	32.6			3004.3	4516.1	3067.9
	4.6	12.3	2.93			821	550.1	44.5	-1.8	74.4	311.3	2168.5	531.6	689	1265.6		-12.2	1.8	490.2		209.5	103.3			3122.5	3377.5	4036.1
						89.5	369.7	35	229.8	41.7	410.8	3475.1	1006.6	0.5	45.3		38.5	15.1	74.6		2.9	127.8			131.2	2195.5	3365
F						252.6	312	23.1	70.3	4.5	41.6	3861.1	4522.1	1219.8	922.1		-16.9	287.8	1549.6		1703.1	79.8			3532.2	3399.9	2386.1
IL-5	ILC2 alone	ILC2+HMC1	ILC2+GW+HMC1	HMC1 alone		271.2	527.6	-84.7	337	72.4	330	3131.8	1565.5	436.9	951.3		-4.8	0.9	889.3		85.5	75.1			31.7	4483.8	1881.6
	259.4	3936.59	2633.8	31.16		220.3	802.4	181.3	41.6	181.9	158.7	3008	605.2	297.3	654.2		-59.9	143.6	77.7		73.5	115			7602.6	3729.2	2979.8
	2141.9	9000	6392.7	31.16		707.9	247.7	218.1	124.4	218	269.9	1113.3	1814.2	4670.7	1386.5		138.6	44.1	1805.4		131.7	49.6			147.6	2724.4	4760.9
	938.9	2143.7	1633.1	31.16		3444.8	303.8	-0.6	108	110.9	557.7	2368.2	3921.8	583.2	1409.5		-40.2	-49.1	1466.3		115.9	24			6898.2	2558.5	3021.8
	135.7	8726	2877	2		127.9	421.9	265.4	344.9	166.1	357.5	639.4	1364.9	613.3	266.8		-67.6	37.5	1859.7		107.6	1055.5			837	3270.3	5911.7
	1449	9450	2248	2		142	129.8	299.8	7.5	43.3	228.6	6139.8	2635.9	551.5	2137.4		-75.1	-15	333.8		376.2	126			7456.8	2907.1	4427.2
						311.6	600.1	381	244.4	42.9	272.7	5072.1	1244.4	889	583.5		-84.1	-47.2	557		98.6	105.7			4684.5	4020.9	5010.6
F						229.9	294.1	283.7	156.2	61.3	451.4	2526.6	2105.9	556.4	179.2		-90.2	7.1	70		64.5	103.7			3879.1	13853	4630.1
IL-13	ILC2 alone	ILC2+HMC1	ILC2+GW+HMC1	HMC1 alone		417.5	683.8	17.5	207.7	283.7	270	1733.1	1736.4	766.9	2585.9		-42.5	150.8	23.5		65	90.4			8203.8	3516.8	2637.1
	220.84	2393.25	964.63	31.21		449.4	275.3	61	27.7	170.9	251	3705.6	1756.2	282.9	2559.5		-44.8	138.3	-21.1		106.5	72.3			3368.1	3439.2	4265.4
	1137.7	2913.44	983.54	31.21		136.9	783.7	269.7	175.5	236.4	269.1	1443	1374.5	328.3	1814.8		-79.3	43.2	-98.3		154.7	97.1			933	2323.5	4430.8
	845.85	3551.63	1512.66	31.21		372.2	264.8	62.3	192.4	169.6	627.9	1795.5	851.9	1004.7	1085.3		-3.7	127.1	3358.6		96.2	24.9			8092.4	3619.7	3106.2
	585.5	6358.8	1770.48	0		537.9	297	64.2	156.6	468.9	205	3836	2463	185.5	2374.8		-105.9	5.5	-6.3		359	78.5			17206	-53.3	1066.4
	322.39	7060.5	886.87	0		428.2	369.9	194.3	347.9	510.8	169.1	2457.6	1591.4	392.8	1804.2		-49	401	-79.2		1065.7	96			6452.1	3151.3	4555.8
						1188.4	421	147.8	156.2	575.9	203.6	2215.2	875.5	514.8	429.1		-10.4	64.5	254.3		1781.5	99.6			95.6	2816.8	3080.4
						172.2	229.7	334.3	134.1	89.7	537.1	4967.7	1243	1194	4025.8		39.3	50	600.1		650.7	45.4			3575.2	3492.7	2742.8
						218.7	906.5	-8.6	195.9	22.1	100.4	5852.5	-677.5	1173.9	1503		-21.6	173.2	548.6		94.3	97.7			3965.5	12454	3621
						895.9	589.3	-14.2	344.4	137.9	451.7	2939.6	182	791.9	548.2		-31.1	2.7	1633.9		68.8	55.8			4222.6	6093.6	3214.3
						347.4	440	188.9	152.2	325.2	229.3	1422.7	1969.6	628.5	3592.8		-52.8	190.7	1890.4		112.3	79			2537.9	4238.7	3337.4
						131.4	284.5	295.3	157.6	551.6	377.5	4464.2	619.2	426.3	1194.6		-39.7	-12.3	1427.3		52.3	75			4955.3	2367.3	2858.7
						415.1	578.3	159.2	211.2	183.2	349.4	2443	1387.8	997.3	1834.1		-11.5	6.8	1589.2		604.5	65.8			4339.9	2703	4336
						226.3	207.1	226.5	84.6	250.8	281.9	5992.9	213.7	842.7	2323.8		-49.6	6.3	523		76.3	26.5			3336.2	13653	5027
						151.1	224.2	125.8	273.4	111	162.8	4363.1	608.8	388.1	1247.8		11.2	-37.8	2235.4		92.4	30.5			3487.9	2005.3	4843.4
						453.3	248.2	159	51.1	36.8	388.6	3076.5	1428.4	407.4	2571.9		-55.8	-20.1	18.6		53.7	14.4			4761.9	4093.7	3868.3
						140	473.3	234.7	71	80.6	332.1	1983.8	1013.3	1069.2	5785.7		-79.7	-22	1.8		75.5	99.9			5280.9	4253.3	4842.6
						446.8	420.1	-11.9	136.3	28.8	491	1500.3	1088.8	570.6	4899.3		-1.7	13.3	922.2		136.9	89.2			7737.5	3936.9	2706.1
						522.6	170.9	143	146.2	112.6	506.5	3049.3	-125.6	883.9	2558.6		-1.5	15.1	1006.4		143	79.8			4372	2824.8	2592.9
						1729.5	303.5	93.9	18.7	141	345.7	3236.8	1076.9	410.8	17196.9		21.5	-27.8	2185.3		-27.6	61.5			7323	3525.4	2917.4
						873	447.1	192.9	82.8	66.3	534.2	1876.5	-190.5	1357.6	1695.5		-9	41.5	-2.3		32.7	81			3153.3	3352.4	3791.3
						82.1	323.4	51.2	183	161.6	674.2	1763.5	1173	779.9	727.7		0.1	89	-35.4		14.6	125.6			6324.2	2398.9	4511.6
						1051.3	80.6	365.7	26.1	103.2	325.4	1294.4	1643.9	651.1	923.4		28.4	4294.1	1508.6		62.9	79.7			3765.6	2806.1	3238.1
						472.4	437.7	94.7	91.6	65.2	16.3	868.2	1263.4	518.4	795.3		-58.8	321.6	232.5		124.5	69.4			3605.8	4231.7	2565.1
						272.1	511.6	20.6	83.1	79.1	541.4	2318.8	508.3	339.3	1271.4		-43.4	235.3	521.4		196.7	64.7			8603.3	2180.4	2800.6
						64	229.4	199.9	-18.6	263.1	269.9	2635.5	1160.2	195.3	111.4		44.9	368.1	1194.8		57	1.6			3322.6	2673.5	14.7
						549.8	455.9	229	61.7	141.9	164.8	3383.6	678.3	1633.3	1443.7		41.6	421	1008.6		204.8	91.1			4884.8	2585.5	2716.3
						350.1	523.4	390.5	298.8	204.1	230.2	782.2	928.6	2568	558.8		5.7	263.8	8.7		134.4	89.9			7345.1	4126.7	2778.6
						673.4	312.7	147.3	110.7	169	597.3	3556.5	1027.9	274.7	636.7		7	393.6	-17.8			105.8			7564.1	3950.1	3245.5
						-42.1	373.8	283.6	213.1	197	60.4	3798.7	1056.9	506.9	477.1		12.5	667.3	1285.7			154.5			5130.1	1414.1	2319.9
						366.3	298.4	72.1	137.6	218	192.2	2619.7	1806.2	1267.8	1889		1.2	563	261			107.9			10983	1510.6	3573.8
						381.9	64.5	311.5	140.4	180.3	132.1	2842.9	3119.5	364	1460.1		-6.8	377.8				42			76.4	3433.6	2447.6
						294.8	461.9	139.4	109.8	140.2	252	4192	1500.2	1267	1882.4		7.4	478.9				148.7			8233.3	2627.5	2762
						192.5	210.8	119.2	-15.9	57	123	2840.2	1608.1	1041.1	839.4		-41.6	330.8				139.3			109.6	3289.5	2989.8
						231	657.2	52.2	24.7	46.5	344.3	1823.5	264.7	1344.8	2191.9		34.8	345.9				175.4			6244.4	4005	2762.1
						93.5	188	31.5	24.2	150.9	214.7	5043.4	2134.2	1798.6	-226.8		-0.2	696.1				140.8			4338.6	4470.4	2490.1
						190.1	-104	210.4	52.5	78.4	486.4	2916.3	2075.5	1600.6	1615.6		33	366.6				128.9			132.8	4396.8	2252.9
						6659.1	694.8	60.9	67.4	230	236.2	3193.7	3146.6	945.5	813.6		20.7	299.4				40.3			4748.5	3130.8	3874.8
						430.6	518.9	80.6	-11.1	222.5	3064.5	3209.2	2025.8	333.1	541.8		4.6	427.6				124			3648.1	3096.2	-27.1
						141.5	430.8	208	328.3	158.6	275.4	2707.3	903.9	1463.3	2266.5		0.7	391.8				115.3			3960.6	3533.1	3852.9
						35.6	433.6	125.5	204.9	101.4	461.1	2327.8	1639	1780.2	1022.9		9	627.3				49.6			3490.2	4065	3316.8
						387	493.1	312.7	54.5	154.1	138.8	2175.6	1571.8	649.4	4098.1		-6.7	437.9				76.4			3466.8	2633.7	4525.8
						-40.3	34.3	96.4	154.8	96.1	394.3	2579	1389.3	1060.3	880.7		-4.7	167.8				130.3			4219.5	4167.8	2777
						189.1	655.2	158.4	180.8	297.5	139.6	1381.3	591.9	1028.3	3498.6		56.7	43.7				101.3			6142.7	4050.7	2392.1
						477.7	878.6	118.5	178.7	102.1	319.2	5126.9	1565.6	674.3	1599.8		-46.1	363.7				31.8			2624	3005.1	2990.3
						279	437.8	223.7	315.2	193.3	119.3	2118.3	1257.3	2259.5	667.6		-24.9	134.4				99.8			4993.2	2904.4	3581.2
						296.6	426.3	78.6	121.1	88.3	280.2	1723.3	1142.6	1069.3	1012.6		-30.6	100.4				45.5			1331	2849	3862.6
						492.3	258.3	200.1	48	431.9	202.1	3869.4	1786.7	1639.7	946.8		-55.5	9.4				96.2			5132.2	3644.9	4015.8
						486.8	559	41.3	169.6	172.1	307.2	3664.9	1383.2	118.1	556.1		45.8	-1.3				113.6			1821.1	2553.7	3354.8
						644.5	240	119.5	380.7	156.3	358.6	966.3	1395.5	1121	895.3		-25.6	59.4				68.4			3937.3	2854.5	3053.8
						46.3	540.5	212.8	193.4	165.9	315.8	169.3	1595.5	177.2	1116.8		-79.1	37.7				106.5			3178.9	2327.9	3977.9
						196	492.4	312.8	123.6	28.7	406	975.1	890.4	690	768.2		-37.3	94.3				65.4			2848.1	2901.7	3808.4
						26.3	493.7	121.6	189.8	106	450	3796.2	761.8	1096.7	632.7		-22.3	-16.5				32.6			412.8	1922.3	3907.4
						1638.2	595.2	-25.9	10.2	15.9	100.6	3054.8	799.1	1006.8	307.6		-26.1	47.2				127.1			3843.5	2174.9	3210.7
						44	368.1	86.8	767.5	59.9	85.5	5404.1	128.1	283.2	3173.5		-47.7	320.5				81.1			190.2	2447.5	4332.9
						181.9	567.3	216.3	30.6	325.2	300.6	3662.4	1500.9	1130.4	1446.2		50.1	407.2				105			292.2	2770.4	3363.9
						309.4	1102.4	190.4	243.2	194.6	256.3	2140.8	564	1148.5	201		32.5	11.8				83			3676.7	3138.5	3081
						436.4	1215	130.6	123	132.7	245.4	1244.6	3429.3	978	1129		-34	23.3				111.4			301.6	3700.9	2790.8
						339.6	423.4	107.6	78.8	494.3	181.3	1223.5	1155.8	287.4	1260.4		-15.9	97				143.6			1374.8	3036.4	1986.6
						286.3	436	165.2	267.2	91.6	447	2166.5	1835.9	2073.8	896.3		-11.7	125.2				132.7			3792.3	2272	2179.5
						402.4	702.9	297	233.6	89.6	458.9	3237.5	1966.1	536.1	1506.1		-7.5	-11.3				104.2			3242.6	3499.7	3934.4
						239.9	301	215.1	153.5	158.2	217.4	2469.8	320.1	1870.6	718.5		48.3	-63.7				116.8			2995.4	3619.4	2951.2
						159.2	467.9	287.8	117.5	287.4	216.8	1393.7	739.7	1520.5	731.8		70.3	8.1				-6.1			130.2	3053.5	3127.7
						351.9	406.1	306.1	117.9	217	206	1484.9	-150	610.8	2249.1		58.5					75.7			198.2	3091.2	3019
						296.8	305.8	76.5	66.2	79	247	2355.7	2142.2	1392.5	-100.8		-87.1					89.2			3628.1	3288.7	3332.5
						690.5	971.9	1229.8	116.9	48.9	-5.6	1413.4	1518.1	403.8	642.6		-59.7					64.7			3277.3	3841.3	2315.3
						220.4	113.1	124.8	48.8	69.3	217.3	3044.3	2011.8	318.7	414.7		-20.9					102.8			3251.5	2790.5	4167.2
						6.2	407.4	10.5	225.9	385	285.8	1762.3	2533.6	2876	1024.9		-10.6					110.8			4251.4	1748.9	1419.7
						-31.5	655.5	161.3	105	383.1	162.2	1804	1021.8	1632.6	947.4		-5.8					145.4			1277.2	3318.8	4194.8
						138.7	453.4	143.2	99.7	293	337.7	2713	2028.4	325.3	706.5		1.3					166.4			3543.5	4587.2	3793
						435.9	285.5	221	106.5	119	105.8	2249.3	1577.7	1256.4	197.4							51.5			3572	2905.6	3382.5
						186.5	668.8	367.6	33.9	165.9	50.1	2559.5	1075.6	593.5	1190							137.8			4100.8	1235.8	3479.5
						380	145.9	101.7	28.2	387.3	298.5	992.1	494.9	258.2	620.5							80.5			3221.1	4351	3379.5
						25.9	1259.9	168.2	75.5	157	389.3	1692.4	1215.8	802.9	3057.4							46.1			13672	2099.9	3187.5
						11.9	373.8	110.3	47	472.8	411.8	991.6	4289.8	1344	277.4							87.8			3105.5	-163.2	3418.1
						139.2	739.7	1005.6	12.5	111.8	352.1	2394.2	2168.6	1752.8	1701							123.9			3076.4	3037.8	3634.9
						244.1	401	286.6	194.3	161.5	351.6	2404.4	946.9	875.8	3018.5							142.4			3667	2688	-49.8
						305.3	433.8	131.2	79.6	90.5	167.2	2069.6	1586.6	580	532.3							22.6			6018	3156.8	3016
						99.5	224.1	376.4	268.6	180.1	285.4	548.3	3760.2	1423.6	290.6							108.9			2610.2	2550.7	2931
						46.3	-86.9	115	24.6	314.1	123.3	2782	3503.5	643.7	1667.3							117.9			5123.9	2844.9	3025.4
						163.5	163.8	296.6	97.1	234		931.5	1040	1017.7	1446.6							113.7			3210.5	3704.6	3632.3
						274.7	565.8	238	207.5	420		901.3	1191.4	568.5	884.2							72.3			314.4	985.2	3478
						88.6	-154.1	98.8	147.9	408		1926.4	2437.5	1241.8	1257.8							105.5			2660.4	3727.3	2350.6
						27.3	504.3	256.5	72.4	256.5		2998	931	1506.2	979.5							135.6			4173.1	3240.2	2066.5
						90.1	549.7	150.3	37.8	196.3		1037.7	1376.5	517.2	2361.6							131.5			3377.3	2465.9	1909.1
						226.8	-18.3	168.6	50.5	133.9		1081.7	3018	1184.4	1395.7							75.1			4910.3	2567.3	3286.9
						152.8	582	344.1	103.9	120		1537	1020.9	134.7	3281.7							69.5			3050.3	2284.9	2526.9
						398.5	770.8	296.2	118.4	58.3		2537.5	2219	503.5	928.7							22			4099.4	2840.7	5656.9
						60.4	24.4	161.1	184	165.5		3747	1571.9	458.4	902.9							110.4			3871.1	2687.4	2586.4
						-59.9	356.1	306.9	322.1	198.4		2036.5	514.2	1214.1	1511							132			3734.5	2780.6	4090
						258.3	294	109.4	22.3	265.3		2897.4	1854.8	1576.7	630.6							140.2			4108.6	3141	2587.9
						437.3	388.2	109.4	142.6	436.3		1698.1	835.7	903.9	867.6							159.5			77.6	2467	3291.2
						129.6	555.5	423.9	170.5	169.4		734.2	1927.3	1157.3	849.4							135.4			3945.4	2985.1	2587.5
						61.1	725.3	72.7	-24.9	389.6		1183	2545.9	1734.2	3086.6							59.9			3902.5	3773.4	5855.3
						3116.7	329.9	152.3	28.5	242.7		1373.3	1343.5	1337.2	1280.3							157.7			4894.6	2875.8	2220.4
						269.6	204.5	102.1	278.8	270.4		2148.5	1455	1663.2	881.9							155.4			3864.5	719.1	3176.8
						265.2	430.9	862.3	298.2	248.7		2376.6	2026	97.9	720.3							113.7			6213.8	4256.8	2914.8
						111.4	541.4	149.5	100	92.6		1143.2	1881.5	439.2	830.8							146.8			3795.4	1252.3	2408.2
						42.7	272.8	205.8	210.8	245.8		4086.2	1346.7	1333.9	1278.6							42.2			4795	2847.7	2738.3
						788.9	660.1	96.9	137.7	212.9		779.8	956	760.3	1335.9							40.8			3220.4	1820.5	2488.5
						1120.4	713.1	234.6	35.6	433.9		2976.5	1271.9	1528.7	1820.6							178			105.9	3036.6	2369.9
						279.3	516.9	214.1	70.5	172.6		1172.4	1546.5	975.3	355							79.4			4323.4	2587.6	2800.7
						-12.9	975.9	148	119.3	235.5		2789.7	2305.6	805.7	1029.7							115.4			5827.3	2125.2	2874.9
						627.2	244	23.3	105.4	290.9		2088	1573.2	278.7	161.6							117.2			3862.4	2286.9	-76.7
						337.9	142.4	341.7	170.7	313.3		1903.7	1106.1	1460.7	596.1							29.8			3909.9	2591.2	-31.8
						-28.8	394.7	138.7	227.2	116.1		2880.2	1632.6	1822.6	1496.3							86.4			3051.3	2167.4	3524.3
						871.6	394	274.6	115.1	280.8		1549.8	1366.5	814.2	1255.8							120.9			3402.3	2089	16613
						574.3	451.7	99.5	206.8	253.8		2138.8	2733	2095.9	1032.9							70.6			4231.5	3004.7	5912.1
						115.5	515.2	216.3	-64.5	30.5		3023.8	802.9	640.3	2343.2							112.7			4805.1	2446.2	3387.4
						67.8	567.8	448.8	19.2	65.4		910.8	1664.6	520.5	1187.2							89.3			3674.5	2799.4	-65.1
						657.6	754.3	272.3	124.3	88.5		1977.4	1268	787.7	716.1							115.8			5218.9	3288.8	27091
						420.7	417	94.1	114.7	4407		2450.7	2304	459.1	1450.3							165.4			4537.5	3031.8	16127
						12.1	331.6	352.3	208.4	151		1472.6	794	1747.5	1199.3							115.4			4216.4	2490	22413
						199.2	469.3	102.9	82.1	182.6		2299.4	1947	948.2	242.6							114			4240.7	2864.9	13419
						1534.7	233.1	126.6	38.5	1333.2		2447.3	2011.6	1344.4	1200.1							69.7			4032	2657.8	3573
						605.4	487.6	3121	98.1	182.4		1869.6	125	694.5	1108							68.7			4126.7	2724.2	-99.6
						1624.6	120	172.9	137	101.8		2234.2	628.3	1230.2	368.4							150.7			7293.2	2560.8	3911
						928.4	286.6	124.8	88.2	180		914.3	882.8	1511.6	2242.5							109.8			4622.2	2985.5	12749
						-8.2	233.8	54.9	21.4	63.1		1468.9	2324.3	1171.2	1246.3							169.8			4913.7	4605.2	3059.2
						131.4	522.9	15	175.7	465.5		1313.2	991.5	919.5	1625.2							120.2			3892.8	3352.3	4190.6
						36.1	318.2	57.5	71.1	81.7		873	1307.1	1861.3	1156.2							168			4045.3	4364	2331.3
						1298.2	316.5	532.5	38.6	172.4		3193.7	1604.6	809.4	2788.2							124.4			5293.2	4040.6	3567.5
						1299.4	598.3	80.3	39.4	160		794.9	1468.4	809.8	1949.5							115.6			6748.4	1539.7	-126.7
						3.4	563.6	137.5	40.4	366.9		3850.4	2439	2326.8	160							137.4			3917.9	3117.3	8.7
						168.7	232.5	261.7	71.9	172.1		-109	-325.7	1783.6	792.9							120.1			3797.8	2791.6	2181.3
						406.6	337.2	376.8	14.6	183.1		702.9	1073.3	2377.2	1485.8							99.6			4328.4	2716.6	2865.8
						169.3	1121.7	156.9	226	375.7		1201.9	2522.6	1241	1520.2							134.4			3669.1	2603.3	2838
						-69.8	385.6	333.3	35	286.4		1765.4	458.8	807.1	852.8							110.9			4634.1	2435.4	3508.9
						-3.5	10.1	189.1	108.5	-845.1		1188.6	872.5	2357.9	169.3							96.7			2866.7	2057.9	3029.6
						1436.3	629.8	-48.7	116.5	144.4		949.5	1383.7	1697.6	222.4							80.2			4037.7	2882.3	3562.8
						496.7	480.5	165.5	52.6	313.3		2223.7	1613.5	-135.8	988.5							78.3			4857.8	3667.9	2723.1
						104.2	316.9	49.9	216.4	90.3		820.2	314	1029.9	1631.6							66.9			4277.7	2849.1	2619.7
						396.4	460.3	98.4	142.1	199.3		1626.8	3348.1	692.2	1490.1							93.2			4349.2	2527.8	2754.1
						457	217	340.4	53.2	10.3		863.9	1618.5	84.4	1564.8							140.6			4762.6	2805.1	3404.1
						161.8	405.6	211.9	74.7	254.5		664.4	1393.2	399.5	1594.4							87.6			4530.2	1773.7	25.9
						240.5	691.8	146.9	118.3	328.1		1004	2015.6	1111.3	672.1							116.2			4873.4	3479.5	2937.5
						260.2	367.8	265.6	-22.7	350.9		945.5	1919.3	721.9	-1921.8							94.9			4066.3	-146.6	3974.2
						135.9	236.2	728.1	5	295.5		788.4	423.3	908.4	1061.7							146.2			5131.1	2546.4	3916.1
						314.6	149.6	469.1	162	136.7		1968.1	2025.7	762.8	1839.2							112			3489	2957.2	3764.2
						53.8	326.5	366.8	62.1	349.2		4059.2	1060.2	938.4	-1921.8							159.6			4599.3	2689.1	3656.1
						143.5	215.4	171.5	229	586.7		3843.2	1459	725.9	1090.1							51			4763.4	2779.9	3148.2
						708.8	111.7	189.9	111.7	344		779.3	1153.4	1248.5	1360.6							106			4648.6	2234.3	3406.2
						163.6	531.8	242.1	15.2	129.6		514.5	891	1010.2	1414.3							172.9			4178.6	1945.5	3161.7
						503.3	675.1	66.6	42.2	232.7		3028.6	1397.7	59.9	2459.1							57.1			4409.5	2360.3	2956.1
						189.3	627.1	82.5	98.6	160.7		745.7	1102.4	1067.6	1871							97.5			5264.2	2490.5	3541.6
						-124.7	918.3	700.5	84.6	168.6		461.1	1951.7	1646.7	4665.8							152.5			4933.6	3702.8	3308
						-76.9	214.6	230.1	137.2	244.5		1664.9	3489.6	1140.5	1615.2							147.4			2397.7	2593.3	2721.2
						449.4	338.6	132.7	113.6	383		3574.7	2065.5	516.4	2318.7							39			4385.9	-54.2	3107.1
						-2.7	426	244.2	25.2	763.9		2997.5	1378.5	322.2	2034.8							40.3			4164.3	2527	3331.6
						57	366.7	163.5	77.3	389.7		2185.7	683.9	1556.6	-1921.8							55.9			4301.2	2533.6	2161.8
						323.4	912.8	153.3	151.7	36.4		289.8	525.3	447.5	758.3							73.8			4088.8	2570.3	2952
						-29.2	624.7	34.5	-5.3	1195.3		1523.3	860.1	1112.1	1012.6							84.1			3945.4	3414.4	11.4
						-114.1	-37.8	199.6	-44.7	606.3		1843.3	1644	1691.1	-1.8							93.8			4288.9	2516.9	4652.8
						53	494.4	19.4	98.9	1941.5		564.2	1418.5	355.4	68.6							77.3			5066.5	2021.7	3368.3
						-28.8	534.5	132.4	33.9	420.7		2566.5	1222.2	686	1338.9							131.2			3983	3762.8	4614
						513.1	7.7	94.8	149.3	418.4		2614	685.1	1839.4	1692.2							119.4			3920.8	2695	4477.7
						16.9	281.5	131.5	152.6	383.9		1622.6	2954	391.2	2179.4							140.2			3350.1	2478.3	3195.2
						-36.3	401.2	448.8	85.5	167.3		3340.4	1931.6	1787.7	2425.2							56.3			4618.8	2276.6	3229.6
						55.1	25485.2	54.2	78.9	563.5		1990.3	2196.8	1105	360.7							45.1			5445.5	2605.1	3266.6
						463.3	140.8	260.1	10.7	391.6		538.5	2958.5	341.2	1606							60.6			-25.3	3181.6	3298.1
						447	-11.9	57.3	-22.6	473.2		1448.6	2793.2	1234.2	1944							87.7			4209.2	7.3	3407.1
						43.8	469.9	155.6	-6.9	316		947	3985.7	328.6	889.6							155.6			5670.5	2191.1	2749.6
						-42.8	379.5		85.3	301.5		882.7	1515.8	897.5	2290.1							81.5			4209.7	3914.2	3132.7
						-69.1	489.6		64.6	5967.5		1714.2	-158	978	1270.5							134.7			5407.9	1736.6	3534.9
						244	378.9		300.9	631.9		4740.4	2192.4	349.9	928.8							139.3			5288.9	2737.9	2817.1
						152.9	370.1		24	156.1		3348.5	1178.4	1329.4	2459.7							126.8			5309.8	2564	3343.4
						-112	456.2		65.6	238.5		4220.3	1025.1	1073.2	4.6							76.7			4542.9	3125	2945.6
						159.9	452.1		123.3	485.2		1164.5	1748.6	901.6	887.7							78.9			5253.3	3605.7	3523.4
						220.5	362.8		-15.3	290.6		3837.7	2712.1	1220.1	1591.1							32			3953.6	2969.5	4274.3
						464.5	-32.7		129.5	755.9		1000.3	486.8	897.9	2065.1							54.3			5668.9	3198.3	3627.6
						303.3	377		366.6	367.2		1636.1	1115.6	1455.1	2453.3							71.5			5503.2	2248.5	2972.3
						82.6	187.9		51.1	5045.6		4750.8	1000.5	1926.6	2801.4							156.3			3905.4	3840.1	3532
						-34.6	573.4		156.1	1022.1		2619.8	1012	1370.4	1948.7							99.2			3971.8	-25	4284
						274.7	414.9		106.7	207.7		2528.5	1165.1	1118.1	2145							64.8			4221.6	2700.8	3312
						44.4	546.7		99.3	264.6		23.8	1450.7	544.3	910.7							99.8			3819.7	3834.6	277.5
						-63.3	253.6		44.2	427.7		2385.8	1772.9	1467.5	1056.5							105			4876.9	2410	2772.1
						47	196.3		150.1	258.4		1292	1108.4	2191.9	2199.5							69.3			3582	5362.6	3630.6
						183.3	443.4		17.3	346.6		1701.4	1694.4	-16.9	526.4							97.7			4519.4	1537.5	3692.5
						-26.7	729.7		30.7	1274.8		1807.4	896.4	830.6	958							73.8			4040.2	2294.3	4459.6
						480.9	284.2		197.6	403.7		793.8	2186.3	96.5	989.8							83.5			4400	2415.2	4105.6
						142.3	676.3		170.9	249		2936.3	698.5	1816.7	1567							96.5			3074.7	2491.6	3576.9
						741.1	656.8		17.4	250.3		2454.2	1040.4	881.1	2111.2							134.5			5922	3260.9	2390.8
						52.1	95.3		56.2	270.3		3061.9	1453.1	1366.5	2351.5							128.7			4956.2	2443.2	3652
						320.6	56.8		180.9	279.4		1713.2	671.8	1884.1	380.1							9.3			4648.8	2505.8	3741.2
						166.9	565.2		-24.2	233.5		839.1	345.9	1019.1	403.7							59			5199.5	3173.1	4234.4
						197.3	257.6		100.2	337.9		2264.9	2581.5	246.2	451.5							33.3			3518	3311.9	3113.5
						199.6	499		160	216.8		2448.6	1253.9	714.3	823.3							69			7685	3236.5	3421.8
						952	524.6		135.4	180.8		1463.9	7181.4	1693.6	488.7							126.7			4180.1	3674.1	2861.6
						417.8	423.5		79.9	338.1		2609.6	642.1	2213.9	1449.8							85.3			6182.9	2302	2623.7
						232.9	577.4		82.2	115		1645.8	1083.6	1256.2	1885.2							86			3698.4	2406.7	2750.7
						353.4	44.2		59.2	141.8		966.8	921.2	643.7	1448.2							59.7			3681.7	2730.4	4337.3
						331.2	291.3		119.5	331.6		1970.3	220.4	2304.6	770.6							95.6			3174.6	1882.5	3434.7
						34.3	71.3		156.3	302		2436.3	129.3	289.9	1765.8							152.4			5256.8	1681.2	2321.1
						248.4	425.2		68.4	250.8		2802.7	1033	1646	3421.3							92.1			6122.4	4379.2	2549
							-74.3		-25.9	480.2		1778.8	652.7	1128.9	747.8							96.2			4533.3	3836.9	3397.2
							91.7		127.2	333.7		404.4	604.7	1695.8	2866.9							186.2			4190.6	3335.7	3476.5
							872.6		113.4	514.8		5590.6	1842.5	1051.8	818.7							98.3			4985.5	2825.1	3408.7
							521.6		110.6	482.8		2821.2	873.2	2455.9	1083.8							99.5			4177.9	2641	3251.3
							442.1		19.6	341.2		2940	1330.4	637.1	1039.6							99.9			4720.4	2793.7	3079.9
							503.4		326.5	136.3		2656.3	722.1		1959.8							63.7			4485.6	2156.1	4136.6
							450.7		173.6	250.4		2474	562.7		902.6							66.8			3778	2514.1	3477.2
							358.9		208.8	317.9		1254.2	559.1		2962.4							75.5			3404.8	2956.4	4543.4
							778.9		54.3	205.6		2651	2600.3		791.5							44.7			3573.3	3117.1	3246.2
							256.9		71.6	419.3		1649.9	2296.6		860.9							22.5			3958	4528.1	2968.7
							426.4		42.5	336.7		4040.2	756		1407.7							106.1			3956.8	2997.7	2468.1
							83.3		217.4	427		4956.1	843.3		2486.2							146.1			4845.9	2703.7	3405.6
							-35.7		63.3	236.9		692.8	2476.9		1206.8							126.8			-35.5	2801.2	2596.9
							897.3		81.1	390.5		1972.4	1933.8		2593.3							196.1			3671.9	4396.2	1768.5
							869.3		54.3	389.4		693.3	1267.6		1722.2							181.6			4255.6	3847.1	3141.2
							697.5		224.2	141.4		188.2	2587.4		2075.6							117.4			2977.2	2287.9	4028.3
							732.3		17.2			2444.1	1055		3712							117.3			3825.6	1935.8	3208.2
							263.6		77			2349.8	694.8		52939.8							106.3			5454.7	2819.7	3028.4
							784.9		263.8			1830.5	1860.3		1118.2							58.3			6485.6	2801.5	3360.4
							1177.9		128.3			1807.3	485.2		3867							106.8			5282.2	2133.1	4490
							346.2		384.1			474	1045.6		1587.6							126.8			3478.3	2568.7	3214.2
							598.1		62.6			3711.4	1084.3		2164.2							66.4			4666.5	4819.4	2193
							179.3		89.9			1608.9	1269.1		1113.9							65.7			4241.7	3756.6	3342.6
							644.4		129.6			1309.1	1866.1		663.6							63			4497.3	2666.2	4424.5
							150		347.5			3876.4	2291.5		868.4							193.1			4447.3	2496.6	3494.9
							427.9		433.3			1541.9	2372.2		1652.4							146.4			4497.8	2009.3	3014.9
							122.2		65.8			302.5	1703.8		4025.1							146.6			4303.1	4192.5	3474.8
							293.1		282.1			394.3	3186.4		-173.2							110.2			3898.2	2777.2	2440.1
							337.3		12.7			651.6	1409.2		1063.4							114.2			3657.6	1579.3	3604.5
							840.7					5001.4	970.5		495.8							97.1			4815.8	2199.5	2361.8
							768.8					3616.9	1198.5		656.1							77.5			3594.7	2902	2784.8
							530.9					2023.2	1629		99.2							84.7			3810.6	3300	2981.7
							579.5					659.5	1828.4		875.1							115.4			4381.9	1806.3	2069.9
							683.9					3149	1621.9		2873.5							73.1			5184.6	3611.1	1759
							765.5					3384.3	682.3		586.8							51			4685.4	2428.8	2951.8
							570					2043.8	602.6		993.1							161.9			3427.3	2123.4	2306.9
							302.7					4544.4	1477.4		555.4							160.8			3755.8	3084.7	3249
							550.9					3823	2125.4		3310.1							139.4			2220.2	2927	2792.7
							990					979	1914.1		467.2							86.4			2581.7	1828.7	3209.7
							279.8					3334	336.6		892.4							52.2			3987.5	1821.5	3816.9
							417					1302.7	-359.1		449.3							112.3			4107.2	-57.8	2684.2
							218.8					2569	392		1364.3							114.6			3750	-39.1	3936.3
							263.8					2865.8	1007.7		644.4							81.9			4435.5	2085.1	3183.7
							281.1					267.6	1546.4		235.6							152.9			3280.6	2872.1	3067.5
							671.1					1535.3	801.8		1579.4							34.5			2191.9	3039.9	2947.4
							473.8					12.2	695.8		1535.4							108.1			4080.6	1307.9	2759.2
							1078.5					3629.6	433.5		712.3							145			4906.9	2333.1	3217.6
							878.3					959	632.1		628.7							86.2			3429.2	2736.1	5281.5
							732.1					1561.5	2543.2		980							48.8			4101.5	2700.7	2894.7
							17.7					1741.4	1489.4		804.3							84.8			2871.2	1783.4	3222.7
							782.8					2218.6	1039		1072.9							107.5			4154.6	1719.8	3038.9
							39371.8					346.2	747.8		174.3							101.1			4975.7	1668.5	2875.5
							198.2					2112.8	595.6		384.7							59.3			3947	2841.6	3337.3
							934.6					2248.4	5101.1		820.6							115.2			3860.8	1435.2	2979.2
							338.6					3321.5	2230		307.5							84.1			3745.7	-1.5	2067.6
							473.4					1797.5	1099.4		424.6							102.2			3677.9	-56.1	2978.7
							322.7					1232.4	961.8		597.7							118			2527.6	1833.6	3016.5
							486.8					2391.1	724.3		1731.8							142.9			2197.1	1679.3	2795.5
							869.9					3077.7	565.2		452							108.1			2893.5	2187.5	3048.1
							300.4					803.7	1411		1493.3							120.5			3346.7	2256.3	4448.4
							273.4					2852.5	1101.2		791.9							188.6			2847.4	2130.9	2548.7
							95.8					3955.4	688.6		2225.5							135.5			6554.4	2086.7	3216.2
							466.5					1122.6	1112.6		1425.4							48.1			5804.3	2868.7	3774.3
							851.7					1238.9	373.4		1565.2							153.9			4155.8	2471.1	3073.3
							533					371.2	239.1		881							71.1			4213.1	-32	2877.4
							301.5					1436.7	73		4456.7							120.7			3057.2	2749.9	3422.8
							437.7					1755.2	492.2		1764.7							69.4			1759.6	3302.3	2881.6
							810.8					667.7	1324.3		1063.4							185			3422.2	2668.6	3658.1
							651.8					1559.4	194.9		6.3							134.5			-16	3093.5	2935.6
							539.1					940.9	1537.7		581.8							160.4			3988.8	2381.4	2889.1
							617.5					-376.1	1154.6		97.6							100.9			2908	2256.3	3258.2
							715.6					1403.2	645.1		767							162.1			4119.2	2488.9	3330.2
							681					3545.4	1306.9		1460.4							114.2			-6.4	2640	2567.8
							336.3					2810.4	347.3		1013.9							58.8			2662	2867.4	4111.1
							917.7					451.2	615.8		918.3							136.1			4267.5	3125.3	4178.7
							378.8					320.8	-360.3		1697.5							175.9			3775.9	2660.6	2868.2
							604.6					3365.5	103.4		1030.8							102.1			-27.7	2290.8	3016.5
							318.7					2817.8	536.3		1743.6							118.5			6824.1	3062.7	3469.9
							775.3					427.4	591.4		1144							115.5			3548.6	2470.1	2253.3
							633.7					745.9	1834.4		2553							92.7			-22	2882.6	3556.3
							770.9					84.4	463.1		722.1							72.3			2367.5	2101.9	3554
							108.2					4716	-433.8		746.6							66.9			2894.2	2611	2838.4
							975.6					3222.5	514.4		70.4							78.8			3842.3	2457.7	3402.4
							189.6					3972.1	396.4									195.4			3622	2315.5	2549.4
							270.9					3913.6	309.9									107.3			24404	2533.3	4250.3
							593.2					1780.7	84.6									63.1			3035.2	1359	4115.6
							415.4					3047.7	856									142			4227.7	3701.3	5078.5
							534.6					1664.1	1111.3									41.9			4297.4	3344.3	2630.7
							116.9					4816.7	-143.2									128.5			3517.4	3466.3	3540.5
							920.9					7948.1	203									123.9			3832.2	2062.5	2528.1
							430.9					4154.2	254.6									184.2			3797.2	3161.2	2311.1
							562.9					1518.7	198.8									136.5			2942.9	3103.8	2815.2
							406.4					4544.4	127.9									134.3			120.3	3126.4	4414.6
							51.1					2282.5	125.5									85.4			4273.2	1548.1	2967.7
							716.8					3238	949.6									95			4094.5	3252.1	3140.5
							366.3					3613.8	1299.7									53.8			4996.8	2940.1	2947.9
							595.9					2545.6	1258.3									40.5			4893.9	3176.5	2517.4
							561.3					404	1135.9									144.7			4629.5	3283.1	2602.5
							423.5					533.8	321.8									116.3			2764	1923.7	3437.4
							441.5					2812	337.8									118.4			2946.5	2338.6	3174.7
							207.3					1119.1	306.2									76.8			2943	4093.6	2195.1
							495.8					2532.5	588.7									84.3			7281.3	2375.8	3175.4
							858					1776.3	1375.3									98.5			2551.5	1946.1	3778
							179					108.9	694.9									118.8			3227.8	2546.1	4048.1
							463.1					1022.6	-132.3									117.9			3610.6	2864.4	2320.5
							139					508.5	661.6									105.8			2798.3	3163.6	2562.4
							478.4					1375.5	2755.8									95.5			3349.1	2701.4	2871.6
							302.4					853.6	1422.9									87.3			3309.3	3183.3	2781.6
							367.8					3967.1	504.7									114.6			3587.8	2383.1	2973.7
							932.8					1779.8	173.8									94.4			3019.9	2494.3	3090.6
							-139.6					1625.2	1160.6									62.5			3505.8	3875.4	2105.9
							146.3					1581.5	716.9									162.6			3361.7	3252.4	3232.3
							-46.2					2207.8	463.3									36.3			4206.5	2214.4	3058.4
							436					1652	1584.2									138.1			0.3	1716.1	2685.4
							171					2607.3	1954.3									129.3			2898.6	3601.8	3016
							550					3137.3	1258									99.1			3431.2	3351	-131.4
							211.3					164.8	346.5									136.2			5128.2	3421.3	2114.6
							698.7					3245.8	1896									67.4			3309.5	3893.4	2837
							727					4934.4	909.3									104.9			3536.2	2647.7	2848.5
							568					744.3	1425									111.9			4527.6	1895.9	2649.9
							188.1					1934.4	562									129.7			4456.9	1690	4330.7
							370.9					3477.2	2453.5									96.4			2805.7	2563.3	4734.3
							186.1					1149.5	428.3									-8.1			5181.4	2553.9	1965.4
							1053.7					544.3	1211.7									124.7			4494	2700.8	3709.1
							250.6					2841.5	-20.8									20.1			2589	3159.3	2424.4
							505.6					810.6	120.9									34			3390.8	4187.6	4665.4
							656					-229.8	804.7									108.4			5194.6	1942	3528.8
							51.6					1604.7	1076.2									104.1			5815.6	2444.7	561.9
							944					2132.1	518.3									3.9			3510	2709.4	2660.9
							672.7					143.1	1276.9									119.5			4732.6	4468.6	274.4
							57.7					2456.2	628.8									115.8			1236.9	3172.1	2733.9
							251.9					3406.2	1263.9									45.1			2510	3471.5	3380.4
							-153.4					2275	765.2									97.1			3040	3406.2	2538.8
							770.8					1490	1483.3									90.3			5221	-18.5	2812.6
							264.1					2207.8	1168.6									120.5			3417.2	5056.1	2810.5
							22.7					5161.9	869.7									93.9			4640.6	1732.2	3640.3
							-227.2					5633.1	1249.5									112.8			2850.1	3254.6	2839.8
							162.6					360.3	628.7									75.5			3481	1617.9	2477
							328.8					2601.9	-13.5									101.3			3638.8	130.7	-57.9
							817.5					-164.8	737.4									105.5			3069.8	4207.9	2206.4
							-134.1					-88.6	431.9									88.8			3699.8	4146	1835.8
							-147.7					1716.1	879.3									104.6			2822.2	3166.2	2781.4
							92.5					2595.1	570.9									113			4052.7	4218	2582.5
							951					4071.3	828.3									153			3202.8	1362.7	4002.5
							212.5					6194.7	367.3									106.3			3282.1	2657.3	3094.4
							-74.6					265.2	815.1									135.8			3068.3	2760.9	2759.7
							100.9					3724.8	202									140.3			3481.9	2531.7	2752.4
							444.6					515.4	1741									156.1			3445.9	2846.6	3890.8
							-221.7					5498.8	553.7									82.5			4800.3	3526.7	3298.8
							61.6						1918.9									127.7			3372.3	2333.1	3396.6
							317.2						2777.9									176.5			2997.5	2437	4149.6
							1182.6						836.6									113			3602.4	3518.5	1990.6
							670						965.9									182.6			2937.7	3581.1	2543.5
							179.8						90									30.4			3300.2	2645	2373.4
							109.1						2318.9									124.3			3402.6	3218.1	3567.9
							19						705.1									171.1			3973	3828.9	5322.1
							124.6						816.3									70.6			3537.8	3740.8	3463.5
							1409.6						1667.9									129.4			-59.1	1563.8	2951.1
							101.1						1654.9									24.9			3655.5	1831	2676.4
							88						798.9									93.6			3439.3	3854.6	2269.9
							9.7						75.1									131.5			-4	100.4	2772.2
							-194.1						218.8									106.8			3057.3	3681.3	5182.9
							481.1						1289.8									86			3329	4561.8	2599
							840.1						2152.5									67.6			4444.9	4299.5	2482.7
							303.8						1397.6									95.4			2699.5	2255.7	2413.3
							524.2						981.7									171.6			2963.6	4130.3	2508.2
							-72.1						422.6									45.2			2205.4	1643.9	2846.8
							-69.6						1456.8									31.3			2737.6	3308.4	3412.5
							799.2						724.1									79.6			4184.5	3172.1	3798.3
							765.6						1488.6									129.7			3322.6	4095	3110.8
							1347.5						4371.7									136.9			6015.7	3186.1	1946.5
							1374.1						1970.5									125.3			2731.5	2203.4	3027
							1792.2						1767									86.3			3609.4	2308.4	3347
							989.3						1866.6									47.8			3309.6	4297.4	3510.4
							243.4						2707.5									51.4			3429.7	5100.8	2707.8
							175.1															158.1			2536	2506.9	3066.4
							513.7															116.7			2762.1	3015.1	3405.5
							911.5															105			3256.9	3755.4	3768.7
							40.6															114			2697.3	3872.4	2956.3
							223.9															146.2			2494.7	3837.6	3354.3
							35.1															169.6			3631.5	2026.5	3505.4
																						94			3859	2697.1	2565.3
																						173.3			2290.8	3822.1	3827.2
																						113.3			3192.2	2145.5	3042.9
																						143.1			2626.3	2559.6	2648.1
																						99.7			4177.2	3669.8	2474.9
																						119.6			3767.9	2133.4	3322.9
																						111.3			4493.7	2892.4	3016.8
																						176.4			3373.8	4425.8	3076.9
																						145.1			5123	990.4	3232
																						35.9			3196	2972.5	3072.5
																						166.3			17.2	44.5	3884.6
																						187.7			2737.8	2763.7	2041.8
																						161			3662.4	2660.6	4500.6
																						120.8			5213.5	3483.9	3557.7
																						191.7			3116.3	4953	1285.3
																						49.9			3506.3	3001.3	3494.5
																						175.6			4042.2	2644.2	2665.8
																						124.1			2810.5	2692.9	2887.6
																						119.4			3981.4	3054.3	2621
																						172.5			3070.3	3081.5	2702
																						62.8			4764.5	3692.9	4111.6
																						174.2			3355.9	5261.2	2790.5
																						151.6			4331.3	2117	4408.8
																						117.2			4349.5	1360.1	2772.3
																						156.9			3813.1	2878.1	2446
																						77.7			3792.9	2917	3994.1
																						159.6			3717.3	2977.7	3466.1
																						17			5548.2	2425.4	2437.4
																						51.5			5182.2	1918	2439.7
																						37.9			62.4	2150.6	2525.4
																						142.8			4317.4	2633.6	4193
																						107.6			3888.2	2653.4	2744.8
																						111.2			3345.2	2148.4	3181.9
																						126.4			3573.5	3523.6	3452.5
																						22.3			4870.6	2200.4	3539.3
																						36.2			4148.9	1998.6	3012.4
																						69.2			3600.4	2243.1	2260.4
																						58.8			3971.9	3802.2	4400.6
																						251.1			3547.7	2565.9	2851.5
																						88.2			3986.1	3114.7	3978.9
																						127.1			3965.1	3105.3	3243.9
																						-9.7			2678.5	1800.5	2896.2
																						74			5361.2	3350.1	3559.7
																						73.7			4513.6	2578.9	2305.8
																						107.3			3444.2	3347.4	3089.6
																						134.6			5102.6	3510.2	4793
																						129.3			2837.1	2316.7	3707.6
																						71			4801.4	2659.8	3355.7
																						146.7			4453.1	3499.7	3942.5
																						108.4			3317.5	3101.7	3154.2
																						138.3			4757.7	3138.5	3699.4
																						51.4			5761.8	3257	3694.8
																						146.5			3865.3	3430.9	3057.2
																						109.5			4287	3085.9	3634
																						33			4160.3	2568.7	4017.2
																						68.8			2929.4	3823.8	4168.1
																						129.5			5257.5	1733.3	4459.7
																						57.8			6265	3123.4	26.3
																						164			4620.5	2549.7	3993.2
																						147.6			3418.7	2974.6	3071.5
																						83.2			4625.5	2499.4	4663.6
																						152.4			3986.9	2520.9	-5.3
																						117.7			4720.8	3275.2	4342.1
																						113.7			1828.8	2274.9	3201
																						95.4			4782.3	3490.3	3357.2
																						97.7			4906	2185.4	3196.2
																						126.6			4177.9	2135.7	4215.3
																						68.2			5657.9	1964.4	4402.9
																						90.2			4838.3	3034.3	3262.9
																						174.8			139.4	3411.6	3380
																						87.4			4633.3	3085.9	30666
																						190.5			3434.1	2628.9	3961
																						86.7			3099	2832.9	2769.3
																						82.7			5785	2266.1	-41
																						124.6			4087.1	3646.2	4562.2
																						151.9			4466.2	2821.7	3510.7
																						99.2			4199.4	1551.6	2570.5
																						169.7			4027.7	-7.8	3066.6
																						146.8			2655.6	1536.1	2836.3
																						195.1			2966.1	3090.1	4565.7
																						146.2			5091.2	3136.6	3922.6
																						175.1			4303.3	2928.8	2881.3
																						75.2			5825.7	2507.9	3061.6
																						46.8			2251.1	2636.5	4654.8
																						200.2			3404	3267.3	3380
																						87.6			5007.4	2167.7	1027.7
																						174.7			3966.5	2376.1	4201.5
																						101.9			4028	2654.5	2943.6
																						114			2882.2	3516.9	3078.3
																						175.7			2879.6	3247.4	5131.1
																						175.3			3202.5	3256.6	6159.7
																						137.7			3836.6	2709.4	4615.3
																						78.3			3361.5	3783.3	3416.5
																						130.6			3498.5	4151.4	4098.1
																						157.7			2917.8	2000.9	5206
																						113.9			4579.6	2080.4	370.1
																						144.9			4788.1	2388.5	3479.8
																						90.3			6110.5	2309.7	614.8
																						99.3			3722.5	2027.5	3671.5
																						120.4			3497.3	3158.4	3986.2
																						71.8			4304.5	2312.8	-93.5
																						113.9			3913.6	2546.2	2734
																						74.1			4374.6	1863.4	4472.3
																						54.2			4462.2	3436.2	3726.5
																						93.1			4829.5	1737.4	3428.2
																						92.7			4910	4263.2	4111.3
																						101.9				2625.1	3724
																						59.8				161.3	3466.3
																						5.8				2058.6	2419.8
																						66.4				2561.7	2925.2
																						127.1				2478.4	5388.9
																						64.5				2437.3	4060.7
																						185.9				2430.8	3846.6
																						118.2				3483.8	3381.5
																						165.9				3338.3	2922.1
																						132.2				3197.1	2206.7
																						138.1				2948.1	3980.8
																						169				2950.4	2778.4
																						113.8				4125	3212.3
																						113.3				313.7	2051.4
																						150.7				4059.6	2688.3
																						59.7				1271.2	2918
																						178.1				3233.3	2201.3
																						12				2710.1	-30.4
																						39				2438.2	2182.2
																						536				2413	2675.4
																						98.7				4384.8	2518.9
																						110.7				2150.8	3918
																						184.5				3399.6	2226.5
																						91.7				2132.3	4926.5
																						191.8				2556.1	2508.7
																						164.8				2718.1	2355.3
																						158.6				3527.7	2848.4
																						184.2				1813.6	3926.6
																						129.6				3596	4056.7
																						153.3				2469.5	2681.3
																						69.6				2769.3	2649.1
																						96.4				2595.2	2879.6
																						210.3				4632.8	2094.6
																						178.6				3145.2	2715.6
																						224.1				2652.1	-140.8
																						209				2953	-37.5
																						112.5				2749.4	3048.7
																						370				3717.5	3021.5
																						469.1				3015	2707.7
																						404.3				3705.6	2761.2
																						132.6				2467.9	3266.4
																						485.5				3879.3	4741.4
																						486.3				2969.8	313.8
																						521				3328.7	3139.1
																						483.8				1998.6	2353.8
																						259.4				2593.4	4252.8
																						175.3				2583.5	2885.5
																						151.8				2772.6	3841.4
																						165.1				3117.6	145.1
																						115				2958	2144
																						312.8				2473.1	3080.6
																						282.5				2889.3	3720.6
																						162.1				3835.6	3298
																						187.6				2420.4	2457.7
																						192				2393.3	3326.9
																						172.7				2575.6	4111
																						129.7				3471.4	2347
																						131.1				2389.1	3129.7
																						160.7				2411	3161.6
																						119.2				1980.6	3091.7
																						90.3				2651.2	2843.1
																						48.4				2649.6	2794.4
																						74.5				2886.8	151.2
																						117.1				3421.2	3707.5
																						67.8				1963.2	3704.6
																						99.2				4731.5	2571.6
																						103.9				2425.6	4455.8
																						129.7				1184.2	3642.8
																						173.6				2694.4	3548.5
																						104.7				258.8	3652.7
																						162.2				1943.9	3325
																						106.5				4677.3	3975.9
																						78.8				3032.8	3954.9
																						184.2				501.8	4555
																						142.2				2854.7	3309.9
																						190.3				163.6	3991.1
																						117.3				4441.5	2980.9
																						142.8				2544.9	4534.7
																						103.2				4500.5	3284.7
																						32.3				3539.2	4185.3
																						89.3				2715.2	4140.3
																						132.3				3468	3532.5
																						103.9				2383.2	3300.3
																						145.9				1904	3529.2
																						71				2745.1	4210.5
																						152.3				2287.4	3347.6
																						157.4				2617.2	3807.1
																						177.7				1481.4	3053.1
																						166.1				3227.3	3403.1
																						171.4				3058.5	4009
																						142.4				2917.2	4439.1
																						107				3410.6	3284.8
																						40.2				3189.1	3823.5
																						67.9				3229.4	3018.4
																						68.8				2915.2	4980.2
																						84.7				2774.2	3464.5
																						76.9				3259.4	3137.8
																						146.5				2604.4	3919.7
																						164.7				340.3	413.5
																						175.5				3191.3	2460.6
																						92.5				1724.5	3609.4
																						145.8				3609.7	3439.9
																						78.5				3671.9	4483.1
																						204.2				3382	2223.3
																						177.3				5122.9	395.1
																						185.1				2704.3	3680.3
																						159				2768.1	3073.9
																						131.2				2919.2	3593.8
																						96				3836.9	3293
																						156.8				3935.6	3792.4
																						120.7				2099.4	4529.8
																						97.8				2790.6	2793
																						125.4				3093.3	5404.4
																						114.9				3388.6	2827.4
																						159				1943.8	5756
																						140.7				3240.8	4115.1
																						99.6				2513.5	3765.3
																						67.9				2873.3	3249.8
																						88.8				2727.1	4872.2
																						193.7				3220	2746.2
																						127.4				331	4496.8
																						78.4				3244	7360.5
																						189				4014.4	3157.7
																						91.7				3230.7	3961.7
																						78.3				2502.5	2569.1
																						73.2				3533.5	3464.4
																						68.4				2252.7	3628.4
																						167.7				2284.1	4664.4
																						73.3				3334.4	3889.2
																						213.4				2912.5	4634
																						133.1				1945.5	5575
																						135.5				2750	4735.6
																						159.9				2809.4	3340.8
																						108				3520.5	1988.2
																						143.3				1959.2	4890.8
																						37.2				235.8	3709.4
																						112.3				2710.2	3224.6
																						170.8				2945	5173.5
																						80.1				2291	3510.5
																						173.8				3354.1	6007.8
																						79.9				3021.1	5431.1
																						95.6				2705.1	4361
																						59				3103.8	6954.5
																						80				3122.5	256.6
																						139.2				1465.2	3505.9
																						78.8				2711.9	3131.6
																						75.3				3804.8	4544.5
																						74.6				2058.6	5711.8
																						127.3				2616.9	271.9
																						150.6				2826.6	3029.9
																						163.8				3018.9	3360.1
																						114				3342.1	3759.6
																						178.5				3728.1	4042
																						156.5				4104.5	3526.3
																						146.8				2163.6	3368.8
																						151.3				2053.8	5661.3
																						122.8				2957	5272
																						96.6				2147.8	5339.8
																						78				2584.8	5020.6
																						127.4				2425.3	3493.3
																						159.4				2604.9	2508.4
																						142.8				3260.8	-66.9
																						80.3				3373.2	1581.4
																						50.5				2902.9	88.7
																						102.7				1950	4831
																						78				2491	4263.2
																						71.5				2505.7	4516.9
																						114.7				2909.5	8097.1
																						73.6				2408.2	3604.9
																						170.4				2476.6	2469.5
																						180.5				3122.4	3888.9
																						70.7				3419.4	3207
																						109.1				3240.1	4554.1
																						87.9				3245	1179.6
																						117.6				2285.8	4528.8
																						73.6				1729.8	2976.9
																						113.7				2347.4	3387.2
																						95.5				2537.2	5135.4
																						87.3				3426.1	4495.9
																						49.1				601.5	5527.1
																						103.4				2802.1	4404.8
																						71.3				1862.6	4658.6
																						145.8				2536.5	4853.6
																						180.2				2688.5	4348.6
																						150.4				2724.7	4907.9
																						166.8				176.4	4197.1
																						154.9				2524	2573.4
																						107.2				2475.6	5572.9
																						107.4				3681.6	3459.9
																						104.7				3929.8	4613.9
																						165.4				2162.7	2426.3
																						144.9				1663.8	4974.9
																						100.8				2943.2	5263.2
																						163.7				2225	2725
																						86.2				3095.4	3693.1
																						136.4				286.2	2741.3
																						112.1				3075.8	4515.3
																						111.2				1674.2	4508.4
																						152.6				2973.5	6157.3
																						45.6				3544.9	3313.3
																						76				380.4	3644.1
																						142.2				3903.1	5257.9
																						144.8				2722.5	3284.7
																						60.6				3712.4	4527.8
																						129.7				3337.7	3908
																						177.8				2859.4	2362.4
																						157.1				4579.7	4328.5
																						79.2				4368.4	5796.9
																						82.8				3056.7	6664.3
																						87.6				908.6	4568.8
																						144.2				2371.4	5371.8
																						120.3				2615.8	4837.8
																						89.9				2560.7	4392.8
																						113.3				2677	5881.2
																						164.4				2507.1	5988.1
																						170.2				1268.4	2375.6
																						82.5				2967.9	4277.9
																						135				291.6	2608.5
																						32.8				2257.2	3829.5
																						73				3027.6	3929.2
																						163.3				1903.2	3110.2
																						36.4				2721.2	3778
																						191.6				3384.2	2781.8
																						134.3				3018.7	4521.1
																						89.2				1087.2	4467.5
																						106.2				2952.5	4764.2
																						105.7				4037	4411.7
																						95.5				1303.4	4125.1
																						68.6				5313.6	18.7
																						158.9				3193.3	4777.4
																						85.9				2414.9	8337.6
																										2942.8	6174
																										4214.5	6729.9
																										827.1	3810
																										2223.3	5440.8
																										2357.7	2940.5
																										5320.9	4235.8
																										3729.7	5383
																										4676.3	3782.1
																										101.2	5040
																										221.4	2407.3
																										3177.5	4015.2
																										2825.4	4146.7
																										2639.4	3680.2
																										4081.6	4299
																										2847.5	3080.7
																										4092.3	4540.8
																										2192.3	3041.4
																										428.7	3040.7
																										2055.6	6979.8
																										2388.2	3880.3
																										742.1	4250.2
																										1594.2	3900.7
																										3715.1	3233.4
																										5211	2441.2
																										2345	4186.5
																										2336.8	3426.7
																										3054.5	4528.7
																										2802.8	4774.1
																										3050.3	4082.9
																										1740.3	3979.5
																										3620.4	4138.7
																										3205.8	2376.9
																										1411.3	2915.5
																										646.3	4298.7
																										2844.6	2796.5
																										1101.6	2823.3
																										605	2808.1
																										2929.2	4034.2
																										3202.1	3598.3
																										501.9	3156.5
																										210	4917.6
																										5661.3	3379.3
																										2911.5	2158
																										2001.4	2491.4
																										3287.1	3325.8
																										3402.2	2368.3
																										1288.1	3170.1
																										2901.4	5594.7
																										4111	3328.8
																										2302	4359.4
																										2675.3	2381.4
																										4218.6	3090.4
																										3053.2	2398.2
																										3123.9	4307.8
																										3812.8	3183.5
																										3227.4	4337.5
																										753.5	2607.3
																										663.9	2693.3
																										1155.4	3117.8
																										1927.4	3000.7
																										3156.9	4123.8
																										1375.2	3415.7
																										1406.7	5027
																										3141.5	3518.5
																										4181.5	2727
																										1028.4	2980.2
																										2895.7	4712.2
																										3221.8	2712.6
																										4478.9	4760.8
																										1464.3	3948.7
																										499.2	2845.8
																										2496.1	3307.1
																										1631.8	3319.2
																										579.7	2476.5
																										1030.1	4244.8
																										12453	3065.8
																										1594	3542.2
																										2100.3	2591.9
																										2438.3	3512.5
																										2655.4	3423.3
																										2545.9	309.1
																										222.6	2316.1
																										3749.2	2120.7
																										1751.5	3388
																										1590.1	3251.8
																										237.6	3880
																										3131.7	3656.2
																										5172.4	4646.9
																										2219	3986.5
																										1822.9	6708.1
																										5174.1	4413.5
																										3275.6	4106.4
																										185	4321.5
																										3121.4	4538.8
																										4160.4	3742.9
																										127.2	3817.6
																										3118.5	3110.2
																										126.5	2399.1
																										1519.8	3710.1
																										3541.6	2929.4
																										3149.3	5583.5
																										3764.2	3787.8
																										3832.7	3402.8
																										3088.1	3835.3
																											2553.9
																											2544.4
																											4561.7
																											4409.6
																											3345.1
																											5093.6
																											4694.7
																											4859.8
																											5278.4
																											4373.9
																											3102
																											3407.3
																											4802.3
																											4429.3
																											3118.3
																											4437.4
																											5887.7
																											3849.3
																											4548.5
																											5162.4
																											2
																											3715.8
																											4227.3
																											5762.1
																											3161.3
																											5177.9
																											3622.3
																											5781.5
																											3084.4
																											4479.8
																											3381.9
																											4021.7
																											3471.1
																											3507.8
																											4343.7
																											3671.1
																											3470.2
																											5350.6
																											2814.3
																											3831.6
																											3665.8
																											3868.9
																											4643.8
																											4723.5
																											4047.4
																											3942.5
																											2984.9
																											4045.3
																											2703.7
																											3042.8
																											4141.1
																											3613.2
																											5798
																											3636.3
																											3118.3
																											3189.4
																											4492.4
																											3241.9
																											3926.7
																											2995.7
																											4479.9
																											4152.7
																											3116.9
																											4811.2
																											4676.2
																											5887.6
																											3523.8
																											4015.1
																											5956.5
																											4489.5
																											253.8
																											4212.7
																											5453.4
																											3950.2
																											6097.8
																											5343
																											133.2
																											3323.8
																											5632.7
																											4073.4
																											2937.6
																											4277.4
																											3165.1
																											5339
																											4293.6
																											4255.8
																											5630.7
																											18.2
																											3597.6
																											4036.9
																											3365.1
																											3705.4
																											4822.8
																											3743.8
																											4197.2
																											4141.2
																											308.4
																											3112.8
																											4838.9
																											3083.2
																											3112.5
																											3778
																											3161.4
																											3578.8
																											5033.4
																											4002.4
																											3166.3
																											3011.6
																											2975
																											4017.9
																											5651.6
																											4168
																											3329.3
																											3815.1
																											3734.1
																											3534.6
																											4083.7
																											5037.6
																											3884
																											3435
																											2841.2
																											232.9
																											3250.1
																											4173.2
																											4074.7
																											4119.3
																											4561.9
																											2786.7
																											3190.3
																											6406.1
																											3563
																											4661
																											2849.2
																											4721.8
																											2253.1
																											4589.7
																											3679.9
																											3729.6
																											4859.7
																											5011.5
																											3972
																											3893.6
																											2779.8
																											3526
																											4122.7
																											4852.5
																											4490.9
																											5086.4
																											4721.5
																											4557.7
																											6440.4
																											3318.6
																											4184.4
																											3783.7
																											4325.9
																											3907.6
																											3769
																											3897.3
																											5777
																											3617.1
																											3758.1
																											3331.4
																											4175.6
																											3064.7
																											4484.5
																											4348.9
																											4926
																											4007.4
																											4852.8
																											3799
																											5182
																											3725
																											3671.7
																											3653.7
																											5261.9
																											2613.2
																											3300.4
																											4425.4
																											3806.8
																											3890
																											139.6
																											3788.9
																											4044
																											3483.5
																											4391.6
																											3985
																											4493.8
																											3546.4
																											3913.6
																											4057.9
																											4600.2
																											4279.3
																											2510.7
																											4457.5
																											3205.5
																											5674.3
																											6346.2
																											2280.1
																											5158.6
																											3474.7
																											4111.5
																											5578.5
																											3723
																											3947.4
																											4085.9
																											4490.2
																											3692.5
																											3435.3
																											2858.9
																											4834.3
																											5218.4
																											207.2
																											4832.2
																											3029.9
																											2254.7
																											4841.5
																											4213.9
																											4674.9
																											4512.9
																											3215.4
																											4364.4
																											2430.8
																											4014.4
																											2530.1
																											52.1
																											3981.5
																											3741.5
																											3433.3
																											4353.4
																											3189.3
																											2683.1
																											3894.6
																											4284.5
																											4397.4
																											3462.7
																											2696.2
																											2954.5
																											5196.2
																											4314.2
																											5288.3
																											4295.2
																											4724.1
																											4095.1
																											4618.1
																											3862.4
																											3852.4
																											2403.2
																											3406.4
																											3453.7
																											3549.9
																											4597.1
																											2927.6
																											5963.1
																											5875.6
																											2774.1
																											4897
																											4517.6
																											3815.2
																											2598.2
																											5374.2
																											3873.8
																											4035.8
																											2417.8
																											3783.6
																											3465.9
																											4418.5
																											3407
																											4542.7
																											5709.7
																											3376.7
																											4044.9
																											4050.8
																											4851.9
																											4948.6
																											1711.2
																											3027.6
																											4502.5
																											5271
																											3259.4
																											4061.5
																											4226.9
																											3644.5
																											3277.7
																											3416.1
																											3284.8
																											4088
																											460.5
																											-6.7
																											4524.5
																											3026.8
																											3897.3
																											4657.6
																											3760.2
																											3680.3
																											3311.1

## Sheet: Figure 3
	Figure 3
B							D			F
	Days after graft	LT	ILC2KO				Healthy	Tumor			Healthy							Day 1							Day 3
	11	1	0				3.80794	1.57534		ILC1s	0.0614269	0.00686087	0.0017299	0.00298425				0.0222195	0	0					0.162798	0.031152	0.0558617
	12	0	1				0.99576	2.25459		ILC2s	0.77586	0.301279	0.363268	0.0302453	0.0331101	0.458361	0.136726	0.876912	0.590295	0.580184					0.671326	0.474797	0.620423
	12	1	0				1.71527	2.3953		ILC3s	0	0	0.00943635	0				0.0656395	0.0448132	0.21591					0.122573	0.0710713	0
	12	0	1				8.09049	0.409047
	12	1	0				0.70732	1.46347
	12	1	0				1.1181	8.18477
	13	1	0				1.23602	5.77687
	13	1	1				1.15352	2.23259
	14	1	0				1.31372	1.73469
	15	0	1				0.968624	23.1478
	15	1	0				2.52734	2.54272
	15	1	0				0.962656	1.58218
	16	0	0				1.01378	1.38467
	28	1	0				0.918502	1.28903
	32	1	0				3.62598	0.831432
	30	1	0				1.26381	1.39367
	30	1	0				0.401288	1.97153
	31	0	0				1.03133	1.47011
	40	1	0				0.457431	0.63805
							0.685022	1.32632
							0.65519	1.84828
							0.466886	2.25872
							0.56621	3.42303
							0.394367	1.0707
							0.753049	0.299892
								0.935408
								2.20102
								4.25981
								1.21077
G											H			J
% Mast cells	Healthy	Day 1 p.i	Day 3 p.i		Numbers Mast cells	Healthy	Day 1 p.i	Day 3 p.i			Bladder Mast Cells	Tumor bladder cells			Days elapsed	Unterated	acKIT
	0.38	2.51	0.43			2464.63	27813.4	18718.9			0.0031373	0.0052534			27	1
	0.21	3.01	1.32			8588.56	85483.4	12075			4.183	0.0034309			27	1
	0.65	3.36	2.59			1112.68	31512.8	6017.42			0.0205249	0.0053382			25	1
	1.26	1.69	2.02			581.822	13697.4	8752.12			2.872	0.0012912			22	1
	0.5	2.27	1.88			770.076	13315.2	9244.44			11.6731	0.000802			22	1
	0.46	2.28	0.92			893.76	3951.56	17260.8							22	1
															13	1
															13	1
															13	1
															14	1
															16	1
															23	1
															31		1
															31		1
															60		1
															60		1
															13		1
															23		1
															36		1
															38		1
															60		1
															60		1

## Sheet: Figure 4
	Figure 4
	B															C
	% Tregs
		LT						ILC2 KO								LT	ILC2 KO
	Healthy bladder	7.31	6.3	10.5	9.09	16.7	12.5	5.88	7.69	12.5	5.36	8.8	5.52			0.486	0.001
	Day 1 p.i.	50.7	26.7	33.3	28.6	55.9	29.2	16.1	19.6	22.2	24.1	6.9	13.3			0.133	0.031
	Day 3 p.i.	24	60	41.5	16.7	12.2	47.39	10	8.39	8.31	18.2	23	20			0.123	0.00063
																0.05	0.032
	Numbers Tregs															0.013	0.01
		LT						ILC2 KO								0.0419745	0.0218286
	Healthy bladder	854.024	760.298	778.875	148.2	320.865	244.72	600	159.263	65.2549	114.84	533.52	363.321			0.258902	0.0477172
	Day 1 p.i.	4480.49	2598.87	5480.49	2290.7	2906.1	529.126	67.068	114.345	527.34	1000.21	1779.84	104.04			0.248353	0.0537427
	Day 3 p.i.	4242.95	1811.24	3008.71	5672.67	3900	1618.2	716.341	2130.51	1007.86	1599.81	2830.42	430.23
	D				E					G					H
	Blood HDs	Blood Patients	Tissue Patients		Blood HDs	Blood Patients	TIssue Patients			T alone	+ILC2s	+ILC2s NGF	+ILC2s GW+NGF		T alone								+ILC2s								+CM ILC2s
	2.5	3.21	32.3		66.7	67.8	100			5.28	29.1	27.2	25.3		1.89	1.09	9.68	3.64	1.5	9.04	4.03	6.7	3.65	1.31	17.7	1.86	4.78	18	7.38	10.3	1.27	2.49	10.1	1.07	2.66	10.6	9.55	8.3
	3.65	3.18	43.8		43.4	76.4	89.5			9.07	21.7	17.2	20.3
	2.91	5.54	17.9		49.6	66.7	88.9			5.6	19.9	19	10.1		I
	5.31	4.36	22.2		58.8	67.9	94.5			8.09	35.1	40.3	23.9
	3.77	5.55	11		49.7	39.4	98.3			6.56	23.8	19.4	19.6		T alone								+ILC2s								+CM ILC2s
	3.2	8.1	27.1		49.4	79.3	90.2			5.3	30.6	30.3	28.7		26.4	12	16.6	23.1	18.5	17.6	14.6	20.2	68.3	59	44.9	50.9	55.4	47.5	57.5	36.7	50.5	18.1	32.9	29.9	36.4	34.5	25.7	32.1
	3.62	4.07	36		56.6	33.3	87			3.06	17	15.9	13.8		14.5	20.2	23.5	28.3	19.2	19.4	21.1	7.2	63.9	57.2	44.9	51.5	59.1	37.2	49.6	34.1	44.4	26.7	38	35.2	36.8	33.8	32.3	30.2
	2.48	6.56	7.53		50	74.9	87.4			2.1	14.7	21.6	11.4		17	19.1	17.5	19.4	20.5	14.5	12.1	15.6	40.8	42	22.8	32.9	55.8	31.3	23.1	43.6	26.3	22.3	24.4	24.5	18.8	13.7	23.3	24
		4.1				78.8									29.6	31.2	41.5	23.9	38.2	22.8	42.4	41.7	61.7	65.6	15	25.6	35.5	31.1	42.1	43.6	32.4	49.9	34.2	29.9	46.6	35.7	44.7	46.9
		4.16				64.7
		5.68				43.7
										T alone	+CM ILC2s	+CM ILC2s NGF	+CM ILC2s GW+NGF		J	IL-5	T alone	+ILC2s	+CM ILC2s			L	Days	WT	DEREG
										5.28	9.24	14.7	7.92				1.342	11867.1	4794.93				8	1
										9.07	6.86	7.88	8.7				1.546	14822.8	4653.36				11	1
										5.6	8.89	9.44	9.43				1.59	37110.3	4394.18				11	1
										8.09	10.3	6.67	11.6				1.049	17209.2	2270.31				12	1
										6.56	7.5	8.3	8.31				69.051	6880.82	5200.22				36	1
										5.3	8.79	6.5	7.64				3.593	6998.08	460.838				11		1
										3.06	7.3	6.5	8.83				2.115	2920.15	810.902				60		0
										2.1	2.17	2.28	3.73				47.664	160.054	20.056				60		0
																							8	1
																							8	1
																IL-13	T alone	+ILC2s	+CM ILC2s				8	1
																	0.001	2408.99	759.47				10	1
																	0.002	7124.63	1061.46				10	1
																	0.003	9250.95	1085.29				10	1
																	0.001	8574.35	1919.73				10		1
																	74.25	830.51	99.05				13		1
																	8.57	409.01	32.97				15		0
																	6.32	661.85	72.38				15		0
																	23.66	70.26	7.39				15		0
																							15		0

## Sheet: Figure 5
	Figure 5
	B	Days	untreated	MB49 + GW intra-peritoneal			D	Days	untreated	GW intra-vesical			H	Days	Untreated	aPD1	GW	GW + aPD1
		10	1	0				12	1	0				11	1
		10	1	0				15	1	1				19	1
		12	1	1					1	0				26	1
		13	0	1					1	0				26	1
		13	1	1				19	1	0				26	1
		16	1	0					1	0				11		1
		22	1	0					1	0				29		1
		25	1	1				22	1	0				40		1
		25	1	0				31	0	1				43		1
		25	1	0				40	1	0				43		1
		25	1	0					1	0				29			1
		25	1	0				40	0	0				40			1
		31	1	0				49	1	0				40			1
		34	1	0					1	0				49			1
		38	1	1				57	1	1				56			1
		44	1	0					0	1				40				1
		47		1					0	1				62				0
		51		1				60	1	0				62				0
		51		0						0				62				0
		60		1						0				62				0
				1						0
										0
										0
										0
								67		1

## Sheet: Supplementary Figure 1
	Supplementary Figure 1
	A	HDs	Patients			E	p75NTR	ILC1s	ILC2s	ILCPs			F	p75NTR	ILC1s	ILC2s	ILCPs
		3.264	1.911					0.003195	0.002424	0.003184					0	0	0
		4.665	1.041					0.003557	0.002154	0.003589					0	0	0
		2.903	2.431					0.004262	0.002178	0.003282					0	0	0.21142
		2.8	6.26					0.0006	0.001179	0.005411					0.561063	0.525398	0.151143
		8.602	8.151					0.007	0.0055	0.001					0.052828	5.2e-05	0
		6.941	1.17					0.005	0.001	0.004					0	0	0
		1.207	5.788												0	0	0.154327
		14.096	8.121												0.0108143	0	0.00124264
		2.499	5.283												0	0	0.00966042
		10.426	1.56												0.0217212	0	0
		1.338	2.391												0	0.00269363	0.000312102
		20.288	4.019												0.0191234	0.0132956	0.0378331
		9.52	5.487												0.00049154	0	0
		6.351	16.639
		1.914	3.284				NTRK2	ILC1s	ILC2s	ILCPs				NTRK2	ILC1s	ILC2s	ILCPs
		1.267	5.303					0.036108	1.5e-05	0.020966					0	0	0
		4.132	5.525					0.000659	0.000465	0.00107					0	0.00505652	0
		9.354	1.884					0.016861	0.009729	0.003801					0	0	0.134783
		7.312	2.069					0.002077	0.006401	0					0	0.229552	0
		1.427	1.267					0.016861	0.009729	0.003801					0.0773035	6.813e-05	0.0779613
		1.267	5.716					0	0.0001	0.005					0	0	0
		5.69	1.267												0	0	0.138986
		3.994	1.267												0.00105876	0.00639394	0
		1.267	5.266												0	0	0
		1.267	1.267												0.00524636	0	0
		2.752	1.293												0.000343415	0.00284563	0.00032234
		2.919	3.967												0.00689299	0	0.0371771
		4.747	1.267												0.00100591	0.00293694	0.232037
		1.267	2.42
		1.267	19.738				NTRK3	ILC1s	ILC2s	ILCPs				NTRK3	ILC1s	ILC2s	ILCPs
		2.533	2.51					0.005181	0.005964	0.008192					0	0	0.0923727
								0.007724	0.004655	0.00957					0	0.0617821	0.0121373
								0.006511	0.003242	0.006724					0.937743	0.0179804	0.0462149
								0.002691	0.002559	0.007147					0.113407	0	0.37097
								0.004	0.002	0.006					0.229655	2.95e-05	0.0858749
								0	0.006	0.0014					0	0	0.0327783
															0.0019642	0	0.0907931
															0	0	0
															0	0	0.043434
															0	0	0.909908
															0	0	0
															0.0204133	0	0
															0	0.0634482	0

## Sheet: Supplementary Figure 2
	Supplementary Figure 2
	RNAseq data of human ILC2s have been deposited in NCBI's Gene Expression Omnibus and are accessible through GEO accession number GSE311046 (https://www.ncbi.nlm.nih.gov/geo/query/acc.cgi?acc=GSE311046).

## Sheet: Supplementary Figure 3
	Supplementary Figure 3
	A	NTRK1	ILC1s	ILC2s	ILCPs			B	% TrkA+ ILC2s	22.6			C		p75NTR	HCV29	0.253084	0.018017		NTRK2	HCV29	0	0
			0.021389	0.031509	0.000355					28.5						RT-4	0.000316	0.001324			RT-4	0	0
			0.012741	0.025095	0.0042					87.9						J82	1.29e-05	3.57e-05			J82	2.25e-07
				0.021549	0					72.4						TCC-Sup	0.338266	1.00204			TCC-Sup	0	0
				0.04						57.8
				0.024374						72.9
				0.0344699						81.7					NTRK1	HCV29	0	0		NTRK3	HCV29	1.21128	0.018454
				0.0291493						73.6						RT-4	2.5e-05	2e-05			RT-4	0.001076	0.000684
																J82	7.69e-07	6.51e-07			J82	0.000156	0.000139
																TCC-Sup	0	0			TCC-Sup	0.666146	0.416056
	D		CTR	1nM	10nM	100nM	1uM	10uM	100uM
			0.613	0.58	0.571	0.748	0.567	0.396	0.238
			0.487	0.814	0.558	0.63	0.519	0.53	0.223
			0.55	0.697	0.5645	0.689	0.543	0.463	0.2305
			0.354	0.341	0.4275	0.44	0.3715	0.375	0.1825
			0.686	0.459	0.808	0.741	0.6505	0.708	0.3245
	E		IL-4	Ctrl	+ NGF	GW + NGF		IL-9	Ctrl	+ NGF	GW + NGF		IL-10	Ctrl	+ NGF	GW + NGF		F	IL-5	CTR	+ NGF		IL-4	CTR	+ NGF		IL-10	CTR	+ NGF
				2.93	18.33	3.43			1.21	1.91	1.51			3.17	5.36	2.06				55.241	2570.97			2.18	6.61			1.64	8.79
				2.03	23.48	5.11			1.3	1.9	2.53			1.69	3.05	1.15				1	5			2.45	2.5			2.45	7.64
				4.3	6.3	3.52			2.69	3.04	1.13			1.47	1.63	2.56				1	1.3			2.45	2.6			2.84	8.8
				3.691	3.978	1.43			3.4	3.96	3.72			1.25	2.36	1.18				1	1			2.45	2.7			3.46	5.37
				2.89	15.6	6.65			2.58	2.34	2.65			1.56	2.46	1.17				1	11.68			2.45	2.54			3.98	6.234
				3.24	8.9	2.76			3.1	2.56	3.13			3.67	7.28	3.01				1	1.2			2.45	2.67			1.82	1.94
				2.78	9.1	3.654			1.89	2.98	2.24			4.78	6.03	4.07
																			IL-13	CTR	+ NGF		IL-9	CTR	+ NGF
																				306.88	4055.59			2.62	12.14
																				45.94	57.03			2.45	3.2
																				7.93	18.51			2.45	2.9
																				14.6	26.6			2.45	3
																				6.48	13.2			2.45	2.35
																				12.7	21.2			2.45	3.2
	G			Live					Apoptosis					Necroptosis					Dead
			CTR	97.4	85.9	92.7	87.1	90.7	0.091	3	1.16	3.39	0.24	0.13	9.13	1.5	8.73	1.59	2.18	1.96	4.62	0.8	7.42
			+ NGF	95.5	95.6	91.6	97.8	75.1	0.12	0.97	1.6	2.26	4.62	2.77	0.16	1.95	8.43	20.4	0.75	4.13	4.82	1.55	1.81
	H	Prolif Index	CTR	+ NGF			I	CTR	+NGF	GW + NGF			L	Mitotracker FITC	CTR	+ NGF		Mitotracker APC	CTR	+ NGF		TMRM	CTR	+ NGF
			1.4	1.43				162	314	201					34851	34851			48528	47108			13701	14686
			1.76	1.84				199	895	353					44753	43753			47108	48398			14449	13296
			1.62	1.48				163	273	166					38495	47747			42660	49613			15427	16912

## Sheet: Supplementary Figure 6
	Supplementary Figure 6
	B	p75ntr		Healthy				Day 1 p.i.				Day 3 p.i.
			ILC1s	0.425485	0.000292	0.317688	0.0134524	0.341519	0	0.565828		0.620708	0.321161	0.49372
			ILC2s	0.140544	0.135001	0.202178	0.019237	0.0220713	0.0304419	0.0639833		0.762288	0.0863557	0.0132043
			ILC3s	0.0289767	0.00613881	0.150344	0.807423	0.938451	0.409187	0.394715		0.586788	0.68477	0.642771
		Ntrk2		Healthy				Day 1 p.i.				Day 3 p.i.
			ILC1s	0.618158	0	0	5e-05	0	0	0		0	0	0
			ILC2s	0.280785	0	0	5e-05	0	0	0		0	0	0
			ILC3s	0	0.00818831	0	0	0	0	0		0	0	0
		Ntrk3		Healthy				Day 1 p.i.				Day 3 p.i.
			ILC1s	0	0	0	0	0	0	0		0	0	0
			ILC2s	0.0589408	0.04	0	0	0	0	0		0	0	0
			ILC3s	0	0	0	0	0	0	0		0	0	0
	D	Ntrk1		Lungs								E		NTRK1	NTRK2	NTRK3	p75NTR
			ILC1s	0	0	0								0.00194126	0.00064166	0	0.0751742
			ILC2s	0	0	0								0.002	0.000233	0	0.40652
			ILC3s	0	0	0								0.00650836	0.00012107	0	0.485977

## Sheet: Supplementary Figure 8
	Supplementary Figure 8
	B	% MDSCs		LT						ILC2 KO
			Healthy	0.84	1.28	1.65	1.61	0.86	1.32	1.74	1.35	0.51	1.44	0.28	0.56
			Day 1 p.i.	20.5	12.3	12.7	15.5	12.9	10.8	10.5	11.2	5.7	12.1	11.7	10.7
			Day 3 p.i.	7.42	5.62	10.5	9.88	8.87	12.2	6.5	7.31	7.69	5.28	3.47	2.5
		Numbers MDSCs		LT						ILC2 KO
			Healthy	608.78	3470.65	2813.84	1886.38	560.511	2640	424.706	1254.19	960	691.2	302.1	616.966
			Day 1 p.i.	36609.7	72983.3	26182.1	29250.2	23288.4	63556.5	25677.7	58078.8	14120	7747.46	5244.51	4156.2
			Day 3 p.i.	36814.2	37669.7	103311	112392	44103.6	93487.1	19601.5	44664.1	104406	21066.6	9685.13	84405.9
		% Eosinophils		LT						ILC2 KO
			Healthy	0	0.073	0.049	0.15	0.039	0.13	0	0.32	0.1	0.27	0.047	0.18
			Day 1 p.i.	0.87	3.19	1.92	0.096	3.45	5	0.08	0.28	0.2	0.34	0.35	0.37
			Day 3 p.i.	1.55	1.29	7.3	4.48	5.7	6.2	0.11	0.29	0	0.39	0.11	0.59
		Numbers eosinophils		LT						ILC2 KO
			Healthy	1979.35	835.625	175.75	25.4185	260	381.225	2972.9	1882.35	1296	507.096	594.931	136.8
			Day 1 p.i.	21275.8	22238.6	24966.7	6146.74	1546.46	1942.15	278.931	16614.1	4123.17	641.618	631.857	217.74
			Day 3 p.i.	4674.2	38819	12758.9	17874.7	15909.3	31457	5457.63	19438.1	0	6410.21	5469.44	6522.47
		% Macrophages		LT						ILC2 KO
			Healthy	11.1	7.57	6.98	10.75	15.5	5.37	5.37	5.41	4.64	9.12	9.98	12.2
			Day 1 p.i.	20	13.7	10.75	12.2	18.1	13.9	20	23.1	15.1	13.8	29.7	19.3
			Day 3 p.i.	17.1	25.9	15.5	17.3	18	29.9	34.1	18.2	13.3	25.3	14.6	21.2
				LT						ILC2 KO
		Numbers macrophages	Healthy	1269.73	2052.56	1190.34	1462.3	817.996	243.309	837.088	2513.03	4367.06	2188.8	817.996	243.309
			Day 1 p.i.	1697.33	2195.43	3567.86	2302.28	1462.3	3818	4890.98	1603.41	663.179	2433.09	434.802	3612.4
			Day 3 p.i.	8484.13	17360.2	18203.1	11998.6	8950	10944.5	1025.31	5010.2	5767.74	1994.94	1283.91	3567.86
		% Neutrophils		LT						ILC2 KO
			Healthy	0.64	0.99	1.45	1.46	0.8	1.03	0.4	1.5	0.62	1.34	0.7	0.89
			Day 1 p.i.	14.9	5.17	20.1	5.06	14.4	3.3	14.9	29.7	21.5	15.9	9.06	25.9
			Day 3 p.i.	13.2	13	14.9	11.3	39.1	16.8	3.62	0.67	29.3	2.67	21.7	21.2
		Numbers Neutrophils		LT						ILC2 KO
			Healthy	7320.98	4727.68	1710.63	521.405	2060	1935.45	1247.06	805.6	11670.6	6432	755.25	980.534
			Day 1 p.i.	51950.9	306767	414379	9548.78	25996.4	1942	364378	207049	279575	10180.5	4061.14	10060.3
			Day 3 p.i.	654916	871364	174984	185732	194414	185725	10916.5	40937	512106	10653	60566.9

[truncated: 3 more sheets: Supplementary Figure 9, Supplementary Figure 10, Supplementary Figure 11]
